# Supplementary material for: 5-Amino-7-(4-bromo­phen­yl)indane-4,6-dicarbonitrile
Source: Acta Crystallogr Sect E Struct Rep Online. 2009 Oct 28;65(Pt 11):o2875. doi: 10.1107/S1600536809043426 (PMC2971125; doi:10.1107/S1600536809043426)
Supplement: Supplementary file 1 [file e-65-o2875-sup1.cif]

##############################################################################
###                                                                        ###
###        Electronic paper (Acta Crystallographica Section E)             ###
###                                                                        ###
##############################################################################
#                                                                            #
# This CIF contains the data in a paper accepted for publication in Acta     #
# Crystallographica Section E. It conforms to the requirements of Notes      #
# for Authors for Section E, and has been peer reviewed under the auspices   #
# of the IUCr Commission on Journals.                                        #
#                                                                            #
# Full details of the Crystallographic Information File format               #
# are given in the paper "The Crystallographic Information File (CIF):       #
# a New Standard Archive File for Crystallography" by S. R. Hall, F. H.      #
# Allen and I. D. Brown [Acta Cryst. (1991), A47, 655-685].                  #
#                                                                            #
# The current version of the core CIF dictionary is obtainable from          #
# ftp://ftp.iucr.org/pub/cif_core.dic. The current version number is 2.4.    #
#                                                                            #
# Software is freely available for graphical display of the structure(s) in  #
# this CIF.  For information consult the CIF home page http://www.iucr.org/  #
# cif/home.html                                                              #
#                                                                            #
# This file may be used for bona fide research purposes within the           #
# scientific community so long as proper attribution is given to the journal # 
# article from which it was obtained.                                        #
#                                                                            #
##############################################################################
                                             
data_I
_audit_creation_method     SHELXL-97
_chemical_name_systematic
;
5-Amino-7-(4-bromophenyl)indane-4,6-dicarbonitrile
;
_chemical_name_common     ?
_chemical_formula_moiety     'C17 H12 Br N3'
_chemical_formula_sum     'C17 H12 Br N3'
_chemical_formula_iupac     'C17 H12 Br N3'
_chemical_formula_weight     338.21
_chemical_melting_point     ?
_symmetry_cell_setting     Orthorhombic
_symmetry_space_group_name_H-M     'P 21 21 21'
loop_
    _symmetry_equiv_pos_as_xyz
    'x, y, z'
    '-x+1/2, -y, z+1/2'
    '-x, y+1/2, -z+1/2'
    'x+1/2, -y+1/2, -z'
_cell_length_a     7.5655(14)
_cell_length_b     11.811(2)
_cell_length_c     16.490(3)
_cell_angle_alpha     90.00
_cell_angle_beta     90.00
_cell_angle_gamma     90.00
_cell_volume     1473.5(5)
_cell_formula_units_Z     4
_cell_measurement_reflns_used     2622
_cell_measurement_theta_min     2.470
_cell_measurement_theta_max     23.375
_cell_measurement_temperature     298(2)
_exptl_crystal_description     block
_exptl_crystal_colour     colourless
_exptl_crystal_size_max     0.35
_exptl_crystal_size_mid     0.28
_exptl_crystal_size_min     0.20
_exptl_crystal_density_diffrn     1.525
_exptl_crystal_density_meas     ?
_exptl_crystal_density_method     'not measured'
_exptl_crystal_F_000     680
_exptl_absorpt_coefficient_mu     2.786
_exptl_absorpt_correction_type     multi-scan
_exptl_absorpt_process_details     '(SADABS; Sheldrick, 1996)'
_exptl_absorpt_correction_T_min     0.4422
_exptl_absorpt_correction_T_max     0.6057
_exptl_special_details
;
;
_diffrn_ambient_temperature     298(2)
_diffrn_radiation_type     MoK\a
_diffrn_radiation_wavelength     0.71073
_diffrn_radiation_source     'fine-focus sealed tube'
_diffrn_radiation_monochromator     graphite
_diffrn_measurement_device_type     'Bruker SMART 1000 CCD area-detector'
_diffrn_measurement_method     '\f and \w'
_diffrn_detector_area_resol_mean     ?
_diffrn_reflns_number     7199
_diffrn_reflns_av_R_equivalents     0.0272
_diffrn_reflns_av_sigmaI/netI     0.0450
_diffrn_reflns_theta_min     2.12
_diffrn_reflns_theta_max     25.49
_diffrn_reflns_theta_full     25.49
_diffrn_measured_fraction_theta_max     0.998
_diffrn_measured_fraction_theta_full     0.998
_diffrn_reflns_limit_h_min     -9
_diffrn_reflns_limit_h_max     8
_diffrn_reflns_limit_k_min     -14
_diffrn_reflns_limit_k_max     9
_diffrn_reflns_limit_l_min     -15
_diffrn_reflns_limit_l_max     19
_diffrn_standards_number     ?
_diffrn_standards_interval_count     ?
_diffrn_standards_interval_time     ?
_diffrn_standards_decay_%     ?
_refine_special_details
;
Refinement of <i>F</i>^2^ against ALL reflections. The weighted <i>R</i>-factor
<i>wR</i> and goodness of fit <i>S</i> are based on <i>F</i>^2^, conventional
<i>R</i>-factors <i>R</i> are based on <i>F</i>, with <i>F</i> set to zero for
negative <i>F</i>^2^. The threshold expression of <i>F</i>^2^ >
\s(<i>F</i>^2^) is used only for calculating <i>R</i>-factors(gt) <i>etc</i>.
and is not relevant to the choice of reflections for refinement.
<i>R</i>-factors based on <i>F</i>^2^ are statistically about twice as large
as those based on <i>F</i>, and <i>R</i>- factors based on ALL data will be
even larger.
;
_reflns_number_total     2708
_reflns_number_gt     2171
_reflns_threshold_expression     I>2\s(I)
_refine_ls_structure_factor_coef     Fsqd
_refine_ls_matrix_type     full
_refine_ls_R_factor_all     0.0425
_refine_ls_R_factor_gt     0.0304
_refine_ls_wR_factor_gt     0.0602
_refine_ls_wR_factor_ref     0.0630
_refine_ls_goodness_of_fit_ref     0.954
_refine_ls_restrained_S_all     0.954
_refine_ls_number_reflns     2708
_refine_ls_number_parameters     198
_refine_ls_number_restraints     0
_refine_ls_hydrogen_treatment     mixed
_refine_ls_weighting_scheme     calc
_refine_ls_weighting_details
                 'calc w=1/[\s^2^(Fo^2^)+(0.0269P)^2^] where P=(Fo^2^+2Fc^2^)/3'
_atom_sites_solution_hydrogens     geom
_atom_sites_solution_primary     direct
_atom_sites_solution_secondary     difmap
_refine_ls_shift/su_max     0.000
_refine_ls_shift/su_mean     0.000
_refine_diff_density_max     0.414
_refine_diff_density_min     -0.240
_refine_ls_extinction_method     none
_refine_ls_extinction_coef     ?
_refine_ls_abs_structure_details     'Flack (1983), 1253 Friedel pairs'
_refine_ls_abs_structure_Flack     0.008(10)
loop_
    _atom_type_symbol
    _atom_type_description
    _atom_type_scat_dispersion_real
    _atom_type_scat_dispersion_imag
    _atom_type_scat_source
    'C' 'C' 0.0033 0.0016
                         'International Tables Vol C Tables 4.2.6.8 and 6.1.1.4'
    'H' 'H' 0.0000 0.0000
                         'International Tables Vol C Tables 4.2.6.8 and 6.1.1.4'
    'N' 'N' 0.0061 0.0033
                         'International Tables Vol C Tables 4.2.6.8 and 6.1.1.4'
    'Br' 'Br' -0.2901 2.4595
                         'International Tables Vol C Tables 4.2.6.8 and 6.1.1.4'
_computing_data_collection     'SMART (Siemens, 1996)'
_computing_cell_refinement     'SAINT (Siemens, 1996)'
_computing_data_reduction     'SAINT (Siemens, 1996)'
_computing_structure_solution     'SHELXS97 (Sheldrick, 2008)'
_computing_structure_refinement     'SHELXL97 (Sheldrick, 2008)'
_computing_molecular_graphics     'SHELXTL (Sheldrick, 2008)'
_computing_publication_material     'SHELXTL (Sheldrick, 2008)'
loop_
    _atom_site_type_symbol
    _atom_site_label
    _atom_site_fract_x
    _atom_site_fract_y
    _atom_site_fract_z
    _atom_site_U_iso_or_equiv
    _atom_site_adp_type
    _atom_site_calc_flag
    _atom_site_refinement_flags
    _atom_site_occupancy
    _atom_site_disorder_assembly
    _atom_site_disorder_group
    Br Br1 0.61120(5) 0.10058(3) 0.17284(2) 0.06606(14) Uani d . 1 . .
    C C1 0.6025(5) 0.2417(2) 0.11713(14) 0.0449(7) Uani d . 1 . .
    C C2 0.7401(4) 0.2717(3) 0.06832(18) 0.0530(8) Uani d . 1 . .
    H H2 0.8383 0.2249 0.0633 0.064 Uiso calc R 1 . .
    C C3 0.7311(4) 0.3727(3) 0.02640(18) 0.0484(8) Uani d . 1 . .
    H H3 0.8243 0.3937 -0.0072 0.058 Uiso calc R 1 . .
    C C4 0.5870(4) 0.4429(2) 0.03340(15) 0.0396(7) Uani d . 1 . .
    C C5 0.4503(4) 0.4104(3) 0.08498(17) 0.0501(7) Uani d . 1 . .
    H H5 0.3533 0.4579 0.0918 0.060 Uiso calc R 1 . .
    C C6 0.4572(4) 0.3083(3) 0.12627(18) 0.0521(8) Uani d . 1 . .
    H H6 0.3643 0.2857 0.1595 0.062 Uiso calc R 1 . .
    C C7 0.5761(4) 0.5533(2) -0.00930(15) 0.0374(6) Uani d . 1 . .
    C C8 0.5789(4) 0.5572(2) -0.09608(16) 0.0390(7) Uani d . 1 . .
    C C9 0.5889(4) 0.4534(2) -0.14014(16) 0.0418(7) Uani d . 1 . .
    C C10 0.5655(4) 0.6602(2) -0.13850(16) 0.0398(7) Uani d . 1 . .
    C C11 0.5607(4) 0.7613(2) -0.09254(16) 0.0405(7) Uani d . 1 . .
    C C12 0.5519(4) 0.8699(3) -0.13046(17) 0.0449(8) Uani d . 1 . .
    C C13 0.5621(4) 0.7567(2) -0.00771(16) 0.0403(7) Uani d . 1 . .
    C C14 0.5666(3) 0.6538(2) 0.03272(15) 0.0399(7) Uani d . 1 . .
    C C15 0.5628(4) 0.6735(3) 0.12311(16) 0.0524(8) Uani d . 1 . .
    H H15A 0.6629 0.6373 0.1492 0.063 Uiso calc R 1 . .
    H H15B 0.4546 0.6441 0.1466 0.063 Uiso calc R 1 . .
    C C16 0.5724(5) 0.8015(3) 0.13270(18) 0.0554(9) Uani d . 1 . .
    H H16A 0.4762 0.8278 0.1667 0.066 Uiso calc R 1 . .
    H H16B 0.6832 0.8228 0.1580 0.066 Uiso calc R 1 . .
    C C17 0.5589(4) 0.8542(3) 0.04933(17) 0.0507(8) Uani d . 1 . .
    H H17A 0.4498 0.8966 0.0438 0.061 Uiso calc R 1 . .
    H H17B 0.6578 0.9045 0.0393 0.061 Uiso calc R 1 . .
    H H1A 0.557(3) 0.605(3) -0.2469(16) 0.042(8) Uiso d . 1 . .
    H H1B 0.538(4) 0.724(3) -0.2445(18) 0.052(10) Uiso d . 1 . .
    N N1 0.5612(4) 0.6630(3) -0.22009(15) 0.0564(8) Uani d . 1 . .
    N N2 0.5985(4) 0.3714(2) -0.17670(16) 0.0587(7) Uani d . 1 . .
    N N3 0.5450(4) 0.9583(2) -0.15788(15) 0.0635(8) Uani d . 1 . .
loop_
    _atom_site_aniso_label
    _atom_site_aniso_U_11
    _atom_site_aniso_U_22
    _atom_site_aniso_U_33
    _atom_site_aniso_U_12
    _atom_site_aniso_U_13
    _atom_site_aniso_U_23
    Br1 0.1015(3) 0.04187(17) 0.05480(18) 0.0033(2) 0.0026(2) 0.01060(16)
    C1 0.067(2) 0.0317(15) 0.0355(14) 0.0015(18) -0.0058(16) 0.0039(11)
    C2 0.060(2) 0.046(2) 0.0525(19) 0.0155(17) 0.0067(16) 0.0055(16)
    C3 0.0497(19) 0.046(2) 0.0489(18) 0.0075(15) 0.0097(14) 0.0064(15)
    C4 0.0448(18) 0.0371(15) 0.0368(14) -0.0012(15) 0.0014(14) -0.0036(12)
    C5 0.0471(18) 0.0439(18) 0.0593(18) 0.0037(15) 0.0043(14) 0.0052(16)
    C6 0.058(2) 0.049(2) 0.0496(18) -0.0066(17) 0.0089(15) 0.0064(15)
    C7 0.0343(16) 0.0352(15) 0.0428(15) -0.0003(13) -0.0004(12) 0.0031(12)
    C8 0.0408(17) 0.0320(14) 0.0443(15) 0.0018(13) -0.0001(13) -0.0031(12)
    C9 0.0455(18) 0.0389(17) 0.0412(15) 0.0004(17) -0.0042(14) 0.0032(14)
    C10 0.0401(18) 0.0361(16) 0.0431(15) -0.0013(14) -0.0004(13) 0.0014(13)
    C11 0.0409(18) 0.0325(15) 0.0481(16) -0.0012(13) -0.0022(13) -0.0009(13)
    C12 0.055(2) 0.0398(18) 0.0402(16) -0.0030(14) -0.0039(14) 0.0005(14)
    C13 0.0423(18) 0.0380(16) 0.0405(15) 0.0023(14) 0.0009(13) -0.0014(13)
    C14 0.0408(17) 0.0400(16) 0.0389(15) 0.0048(13) 0.0018(13) 0.0001(13)
    C15 0.066(2) 0.052(2) 0.0387(15) 0.0052(17) 0.0024(15) -0.0013(14)
    C16 0.069(2) 0.0491(19) 0.0478(16) 0.0015(18) 0.0004(16) -0.0055(15)
    C17 0.062(2) 0.0390(16) 0.0510(17) 0.0047(15) -0.0014(15) -0.0112(14)
    N1 0.099(3) 0.0337(16) 0.0359(16) 0.0023(17) -0.0036(15) -0.0014(13)
    N2 0.0819(18) 0.0439(15) 0.0501(14) 0.0088(15) -0.0110(17) -0.0058(13)
    N3 0.096(2) 0.0393(16) 0.0557(16) -0.0058(15) -0.0125(15) 0.0036(13)
_geom_special_details
;
All e.s.d.'s (except the e.s.d. in the dihedral angle between two l.s. planes)
are estimated using the full covariance matrix. The cell e.s.d.'s are taken
into account individually in the estimation of e.s.d.'s in distances, angles
and torsion angles; correlations between e.s.d.'s in cell parameters are only
used when they are defined by crystal symmetry. An approximate (isotropic)
treatment of cell e.s.d.'s is used for estimating e.s.d.'s involving l.s.
planes.
;
loop_
    _geom_bond_atom_site_label_1
    _geom_bond_atom_site_label_2
    _geom_bond_site_symmetry_2
    _geom_bond_distance
    _geom_bond_publ_flag
    Br1 C1 . 1.905(3) ?
    C1 C6 . 1.360(4) ?
    C1 C2 . 1.363(4) ?
    C2 C3 . 1.381(4) ?
    C2 H2 . 0.9300 ?
    C3 C4 . 1.375(4) ?
    C3 H3 . 0.9300 ?
    C4 C5 . 1.393(4) ?
    C4 C7 . 1.484(4) ?
    C5 C6 . 1.386(4) ?
    C5 H5 . 0.9300 ?
    C6 H6 . 0.9300 ?
    C7 C14 . 1.376(4) ?
    C7 C8 . 1.432(4) ?
    C8 C10 . 1.408(4) ?
    C8 C9 . 1.426(4) ?
    C9 N2 . 1.144(3) ?
    C10 N1 . 1.346(4) ?
    C10 C11 . 1.415(4) ?
    C11 C13 . 1.400(4) ?
    C11 C12 . 1.428(4) ?
    C12 N3 . 1.139(4) ?
    C13 C14 . 1.387(4) ?
    C13 C17 . 1.487(4) ?
    C14 C15 . 1.509(4) ?
    C15 C16 . 1.521(4) ?
    C15 H15A . 0.9700 ?
    C15 H15B . 0.9700 ?
    C16 C17 . 1.513(4) ?
    C16 H16A . 0.9700 ?
    C16 H16B . 0.9700 ?
    C17 H17A . 0.9700 ?
    C17 H17B . 0.9700 ?
    N1 H1A . 0.82(3) ?
    N1 H1B . 0.85(3) ?
loop_
    _geom_angle_atom_site_label_1
    _geom_angle_atom_site_label_2
    _geom_angle_atom_site_label_3
    _geom_angle_site_symmetry_1
    _geom_angle_site_symmetry_3
    _geom_angle
    _geom_angle_publ_flag
    C6 C1 C2 . . 122.2(3) ?
    C6 C1 Br1 . . 118.7(2) ?
    C2 C1 Br1 . . 119.1(3) ?
    C1 C2 C3 . . 118.8(3) ?
    C1 C2 H2 . . 120.6 ?
    C3 C2 H2 . . 120.6 ?
    C4 C3 C2 . . 121.2(3) ?
    C4 C3 H3 . . 119.4 ?
    C2 C3 H3 . . 119.4 ?
    C3 C4 C5 . . 118.3(3) ?
    C3 C4 C7 . . 122.3(2) ?
    C5 C4 C7 . . 119.4(3) ?
    C6 C5 C4 . . 120.8(3) ?
    C6 C5 H5 . . 119.6 ?
    C4 C5 H5 . . 119.6 ?
    C1 C6 C5 . . 118.6(3) ?
    C1 C6 H6 . . 120.7 ?
    C5 C6 H6 . . 120.7 ?
    C14 C7 C8 . . 118.5(2) ?
    C14 C7 C4 . . 121.4(2) ?
    C8 C7 C4 . . 120.1(2) ?
    C10 C8 C9 . . 119.6(2) ?
    C10 C8 C7 . . 121.5(2) ?
    C9 C8 C7 . . 118.9(2) ?
    N2 C9 C8 . . 178.7(3) ?
    N1 C10 C8 . . 121.3(3) ?
    N1 C10 C11 . . 121.0(3) ?
    C8 C10 C11 . . 117.7(2) ?
    C13 C11 C10 . . 120.1(3) ?
    C13 C11 C12 . . 118.3(3) ?
    C10 C11 C12 . . 121.6(2) ?
    N3 C12 C11 . . 177.4(3) ?
    C14 C13 C11 . . 121.0(3) ?
    C14 C13 C17 . . 112.0(2) ?
    C11 C13 C17 . . 127.0(3) ?
    C7 C14 C13 . . 121.0(2) ?
    C7 C14 C15 . . 129.2(3) ?
    C13 C14 C15 . . 109.8(2) ?
    C14 C15 C16 . . 104.8(2) ?
    C14 C15 H15A . . 110.8 ?
    C16 C15 H15A . . 110.8 ?
    C14 C15 H15B . . 110.8 ?
    C16 C15 H15B . . 110.8 ?
    H15A C15 H15B . . 108.9 ?
    C17 C16 C15 . . 108.1(2) ?
    C17 C16 H16A . . 110.1 ?
    C15 C16 H16A . . 110.1 ?
    C17 C16 H16B . . 110.1 ?
    C15 C16 H16B . . 110.1 ?
    H16A C16 H16B . . 108.4 ?
    C13 C17 C16 . . 104.8(2) ?
    C13 C17 H17A . . 110.8 ?
    C16 C17 H17A . . 110.8 ?
    C13 C17 H17B . . 110.8 ?
    C16 C17 H17B . . 110.8 ?
    H17A C17 H17B . . 108.9 ?
    C10 N1 H1A . . 121(2) ?
    C10 N1 H1B . . 120(2) ?
    H1A N1 H1B . . 117(3) ?
loop_
    _geom_torsion_atom_site_label_1
    _geom_torsion_atom_site_label_2
    _geom_torsion_atom_site_label_3
    _geom_torsion_atom_site_label_4
    _geom_torsion_site_symmetry_1
    _geom_torsion_site_symmetry_2
    _geom_torsion_site_symmetry_3
    _geom_torsion_site_symmetry_4
    _geom_torsion
    _geom_torsion_publ_flag
    C6 C1 C2 C3 . . . . -0.4(5) ?
    Br1 C1 C2 C3 . . . . 178.3(2) ?
    C1 C2 C3 C4 . . . . 0.2(5) ?
    C2 C3 C4 C5 . . . . 0.9(4) ?
    C2 C3 C4 C7 . . . . 178.4(3) ?
    C3 C4 C5 C6 . . . . -2.0(4) ?
    C7 C4 C5 C6 . . . . -179.5(3) ?
    C2 C1 C6 C5 . . . . -0.6(5) ?
    Br1 C1 C6 C5 . . . . -179.3(2) ?
    C4 C5 C6 C1 . . . . 1.8(4) ?
    C3 C4 C7 C14 . . . . -116.8(3) ?
    C5 C4 C7 C14 . . . . 60.6(4) ?
    C3 C4 C7 C8 . . . . 62.0(4) ?
    C5 C4 C7 C8 . . . . -120.6(3) ?
    C14 C7 C8 C10 . . . . -2.4(4) ?
    C4 C7 C8 C10 . . . . 178.8(3) ?
    C14 C7 C8 C9 . . . . 179.9(3) ?
    C4 C7 C8 C9 . . . . 1.1(4) ?
    C10 C8 C9 N2 . . . . 28(15) ?
    C7 C8 C9 N2 . . . . -154(15) ?
    C9 C8 C10 N1 . . . . 0.3(5) ?
    C7 C8 C10 N1 . . . . -177.4(3) ?
    C9 C8 C10 C11 . . . . -178.3(3) ?
    C7 C8 C10 C11 . . . . 4.0(4) ?
    N1 C10 C11 C13 . . . . 178.8(3) ?
    C8 C10 C11 C13 . . . . -2.5(4) ?
    N1 C10 C11 C12 . . . . -0.2(5) ?
    C8 C10 C11 C12 . . . . 178.4(3) ?
    C13 C11 C12 N3 . . . . 2(8) ?
    C10 C11 C12 N3 . . . .  -18E1(10)
                                     ?
    C10 C11 C13 C14 . . . . -0.5(4) ?
    C12 C11 C13 C14 . . . . 178.6(3) ?
    C10 C11 C13 C17 . . . . 179.5(3) ?
    C12 C11 C13 C17 . . . . -1.4(5) ?
    C8 C7 C14 C13 . . . . -0.8(4) ?
    C4 C7 C14 C13 . . . . 178.0(3) ?
    C8 C7 C14 C15 . . . . -179.7(3) ?
    C4 C7 C14 C15 . . . . -0.9(5) ?
    C11 C13 C14 C7 . . . . 2.3(4) ?
    C17 C13 C14 C7 . . . . -177.8(3) ?
    C11 C13 C14 C15 . . . . -178.7(3) ?
    C17 C13 C14 C15 . . . . 1.3(3) ?
    C7 C14 C15 C16 . . . . 173.9(3) ?
    C13 C14 C15 C16 . . . . -5.0(3) ?
    C14 C15 C16 C17 . . . . 6.8(3) ?
    C14 C13 C17 C16 . . . . 3.1(3) ?
    C11 C13 C17 C16 . . . . -177.0(3) ?
    C15 C16 C17 C13 . . . . -6.1(3) ?
loop_
    _geom_hbond_atom_site_label_D
    _geom_hbond_atom_site_label_H
    _geom_hbond_atom_site_label_A
    _geom_hbond_site_symmetry_A
    _geom_hbond_distance_DH
    _geom_hbond_distance_HA
    _geom_hbond_distance_DA
    _geom_hbond_angle_DHA
    N1 H1B N2 3_654 0.85(3) 2.40(3) 3.227(4) 165(3)
    N1 H1A N3 3_644 0.82(3) 2.46(3) 3.247(4) 161(2)
data_global
_journal_date_recd_electronic     2009-10-15
_journal_date_accepted     2009-10-21
_journal_name_full     'Acta Crystallographica, Section E'
_journal_year     2009
_journal_volume     65
_journal_issue     11
_journal_page_first     o2875
_journal_page_last     o2875
_journal_paper_category     QO
_journal_coeditor_code     CV2633
_publ_contact_author_name     'Prof. Cunlan Zhang'
_publ_contact_author_address
;
Department of Chemistry
Dezhou University
Dezhou 253023
P.R.China
;
_publ_contact_author_email     cunlanzhang@126.com
_publ_contact_author_fax     '86 534 8985835'
_publ_contact_author_phone     '86 534 8985835'
_publ_section_title
;
5-Amino-7-(4-bromophenyl)indane-4,6-dicarbonitrile
;
loop_
    _publ_author_name
    _publ_author_address
    'Cunlan Zhang'
;
Department of Chemistry
Dezhou University
Dezhou 253023
People's Republic of China
;
