# Supplementary material for: 5-Amino-7-(4-bromo­phen­yl)indane-4,6-dicarbonitrile
Source: Acta Crystallogr Sect E Struct Rep Online. 2009 Oct 28;65(Pt 11):o2875. doi: 10.1107/S1600536809043426 (PMC2971125; doi:10.1107/S1600536809043426)
Supplement: Supplementary file 2 [file e-65-o2875-Isup2.hkl]

# 
# h,k,l, Fc-squared, Fo-squared, sigma(Fo-squared) and status flag 
# 
data_I
_shelx_title ' 90109dm in P2(1)2(1)2(1)' 
_shelx_refln_list_code          4 
_shelx_F_calc_maximum      191.31 
_exptl_crystal_F_000       680.00 
_reflns_d_resolution_high  0.8256 
 
loop_ 
 _symmetry_equiv_pos_as_xyz 
 'x, y, z' 
 '-x+1/2, -y, z+1/2' 
 '-x, y+1/2, -z+1/2' 
 'x+1/2, -y+1/2, -z' 
 
_cell_length_a     7.5655 
_cell_length_b    11.8105 
_cell_length_c    16.4904 
_cell_angle_alpha  90.000 
_cell_angle_beta   90.000 
_cell_angle_gamma  90.000 
 
_shelx_F_squared_multiplier     1.000 
 
loop_ 
 _refln_index_h 
 _refln_index_k 
 _refln_index_l 
 _refln_F_squared_calc 
 _refln_F_squared_meas 
 _refln_F_squared_sigma 
 _refln_observed_status 
   2   0   0    36601.39    37287.08    837.29 o 
   4   0   0     3694.99     3770.59    110.97 o 
   6   0   0     4525.64     4399.55    190.36 o 
   8   0   0      304.99      229.05     35.11 o 
   1   1   0      123.03      121.48      4.33 o 
   2   1   0      740.69      763.92     14.92 o 
   3   1   0      578.10      547.13     11.83 o 
   4   1   0     3622.54     3950.05     80.13 o 
   5   1   0      351.10      311.80     16.53 o 
   6   1   0     1692.23     1769.59     61.52 o 
   7   1   0       11.65       -5.35     13.22 o 
   8   1   0       91.79       84.43     19.43 o 
   9   1   0       77.20       62.25     20.87 o 
   0   2   0     1314.61     1344.10     56.53 o 
   1   2   0     2151.91     2167.50     63.03 o 
   2   2   0       29.62       24.30      3.12 o 
   3   2   0     1479.78     1498.57     31.76 o 
   4   2   0      696.71      712.00     17.47 o 
   5   2   0     1281.47     1251.03     33.99 o 
   6   2   0        1.85        5.91      7.56 o 
   7   2   0        6.44       19.69     13.35 o 
   8   2   0       21.62       21.73     18.76 o 
   9   2   0        1.96        8.38     18.10 o 
   1   3   0       43.13       47.80      4.27 o 
   2   3   0     7384.49     7415.89    173.51 o 
   3   3   0     1041.87     1179.95     25.96 o 
   4   3   0      247.20      232.67      8.73 o 
   5   3   0       62.22       67.23      7.71 o 
   6   3   0      423.50      401.35     23.27 o 
   7   3   0        6.93       16.63     13.65 o 
   8   3   0       37.42       15.42     16.62 o 
   0   4   0    13190.29    14070.44    563.16 o 
   1   4   0      299.81      279.36     16.35 o 
   2   4   0      564.33      596.56     21.54 o 
   3   4   0      585.67      565.66     17.65 o 
   4   4   0     1082.15     1055.56     24.67 o 
   5   4   0      159.00      153.96      9.83 o 
   6   4   0       77.64       78.21     13.17 o 
   7   4   0        4.05       13.54     13.47 o 
   8   4   0        3.49       -5.28     14.67 o 
   1   5   0     2025.90     1934.90     58.71 o 
   2   5   0      223.39      220.73     12.44 o 
   3   5   0     2022.06     1961.58     50.30 o 
   4   5   0      136.67      150.66      7.95 o 
   5   5   0       68.81       84.13     12.15 o 
   6   5   0        0.18        7.62     11.52 o 
   7   5   0       71.56       72.41     15.45 o 
   8   5   0        2.78        7.98     15.60 o 
   0   6   0     4646.86     4857.54    199.75 o 
   1   6   0     2139.95     2240.68     68.13 o 
   2   6   0        3.90       10.18      9.13 o 
   3   6   0      124.19      139.26      9.80 o 
   4   6   0     1177.85     1156.26     33.36 o 
   5   6   0      210.95      215.89     17.15 o 
   6   6   0      122.82       79.73     24.42 o 
   7   6   0        8.12       11.52     13.90 o 
   8   6   0       24.29       34.50     17.03 o 
   1   7   0      379.51      383.27     25.28 o 
   2   7   0     5989.29     6108.09    178.28 o 
   3   7   0      476.98      452.68     21.82 o 
   4   7   0      442.82      433.44     17.86 o 
   5   7   0        8.95       12.95     15.59 o 
   6   7   0      107.49      136.53     17.04 o 
   7   7   0        4.68        9.26     13.83 o 
   0   8   0      342.93      309.56     23.12 o 
   1   8   0      598.73      559.36     23.36 o 
   2   8   0      170.10      179.19     14.19 o 
   3   8   0      703.24      699.31     24.02 o 
   4   8   0       23.08       22.79     10.44 o 
   5   8   0      252.10      268.05     21.21 o 
   6   8   0        2.01        9.51     13.54 o 
   7   8   0       68.96       69.58     18.53 o 
   1   9   0     1426.44     1299.85     44.97 o 
   2   9   0      463.98      491.60     24.04 o 
   3   9   0     4045.23     3945.69     98.68 o 
   4   9   0      182.56      178.45     13.46 o 
   5   9   0       54.26       70.29     25.15 o 
   6   9   0        1.47       -8.04     14.37 o 
   7   9   0       23.99       25.22     17.80 o 
   0  10   0       32.34       25.11     15.42 o 
   1  10   0      404.79      367.66     21.49 o 
   2  10   0      203.62      198.27     16.47 o 
   3  10   0       29.06       25.17      9.49 o 
   4  10   0      202.47      238.22     20.66 o 
   5  10   0       14.27       26.42     16.45 o 
   6  10   0      118.14      110.77     22.87 o 
   1  11   0      671.36      674.27     52.38 o 
   2  11   0      826.49      839.82     35.58 o 
   3  11   0      290.81      327.15     18.69 o 
   4  11   0      223.00      215.58     20.81 o 
   5  11   0        0.31       -9.92     16.27 o 
   0  12   0       41.62       42.05     20.21 o 
   1  12   0      341.47      319.78     23.10 o 
   2  12   0       39.44       45.78     15.05 o 
   3  12   0      148.97      147.41     20.65 o 
   4  12   0       15.27       14.91     16.07 o 
   1  13   0       32.42       24.29     14.24 o 
   2  13   0      275.75      299.12     23.61 o 
   3  13   0       16.03        8.66     11.82 o 
   0  14   0      411.61      382.23     39.26 o 
   1  14   0      285.67      375.50     27.48 o 
   1   0   1     1809.47     1813.74     36.29 o 
   2   0   1    35990.18    35351.08    690.49 o 
   3   0   1     2274.44     2309.16     47.73 o 
   4   0   1     6740.90     7231.58    143.95 o 
   5   0   1      415.59      411.26     19.33 o 
   6   0   1       52.56       57.93     13.33 o 
   7   0   1       57.05       83.26     16.20 o 
   8   0   1      242.07      198.44     31.24 o 
   9   0   1       23.36       31.47     19.86 o 
  -9   1   1        5.72       15.96     20.30 o 
  -8   1   1      286.01      242.38     24.78 o 
  -7   1   1      299.73      303.20     23.04 o 
  -6   1   1      238.89      228.49     18.80 o 
  -5   1   1       39.85       39.17      5.42 o 
  -4   1   1      963.39      938.01     21.56 o 
  -3   1   1     1538.87     1496.14     32.59 o 
  -2   1   1    16621.96    17404.39    413.36 o 
   0   1   1      352.69      369.99     12.60 o 
   1   1   1     3440.17     3754.70    107.86 o 
   2   1   1    18602.90    19385.15    361.60 o 
   3   1   1     1572.00     1564.00     32.49 o 
   4   1   1      843.51      833.79     25.11 o 
   5   1   1       29.34       12.69      9.10 o 
   6   1   1      300.78      337.23     30.53 o 
   7   1   1      250.45      235.64     21.19 o 
   8   1   1      310.63      288.43     25.82 o 
   9   1   1        6.00        4.71     19.66 o 
  -9   2   1        5.92       -1.23     19.41 o 
  -8   2   1       57.27       71.80     17.75 o 
  -7   2   1        5.00       -3.00     12.08 o 
  -6   2   1      184.19      158.22     11.51 o 
  -5   2   1       14.33       15.24      6.60 o 
  -4   2   1     2744.66     2810.49     56.82 o 
  -3   2   1     2839.43     2917.55     52.82 o 
  -2   2   1       31.67       38.22      3.94 o 
   0   2   1     7782.14     8641.79    244.70 o 
   2   2   1       54.47       65.80      3.32 o 
   3   2   1     2771.50     2856.04     58.64 o 
   4   2   1     2608.37     2732.42     57.37 o 
   5   2   1       15.86       21.24      6.36 o 
   6   2   1      146.47      139.17     15.90 o 
   7   2   1       13.91        9.17     15.18 o 
   8   2   1       63.33       77.87     18.67 o 
   9   2   1        4.61        4.97     19.06 o 
  -8   3   1        0.13        1.43     15.58 o 
  -7   3   1       48.24       57.29     15.13 o 
  -6   3   1       46.30       43.54      8.60 o 
  -5   3   1      216.19      216.39     11.47 o 
  -4   3   1      877.58      880.26     22.04 o 
  -3   3   1     2634.75     2523.28     53.14 o 
  -2   3   1     3004.39     3181.05     93.20 o 
  -1   3   1     2247.19     2193.06     64.39 o 
   0   3   1     2876.64     3057.07     88.26 o 
   1   3   1     2217.68     2181.84     64.07 o 
   2   3   1     2992.57     3134.64     75.58 o 
   3   3   1     2708.94     2664.51     53.29 o 
   4   3   1     1020.18     1025.96     24.68 o 
   5   3   1      174.68      185.64     10.67 o 
   6   3   1       61.83       51.04     12.41 o 
   7   3   1       48.31       45.86     24.83 o 
   8   3   1        0.16       -1.00     15.18 o 
  -8   4   1        4.44        5.48     15.97 o 
  -7   4   1       15.17       22.58     13.52 o 
  -6   4   1       94.24      108.30     14.49 o 
  -5   4   1      226.27      212.15     12.21 o 
  -4   4   1      300.05      291.02     10.58 o 
  -3   4   1      436.85      406.11     13.55 o 
  -2   4   1     1486.31     1419.43     41.80 o 
  -1   4   1     2050.34     2113.25     60.86 o 
   0   4   1     8292.15     8731.87    248.32 o 
   1   4   1     1951.18     1955.74     60.64 o 
   2   4   1     1277.90     1229.96     33.60 o 
   3   4   1      384.63      349.00     13.46 o 
   4   4   1      354.01      346.18     10.89 o 
   5   4   1      246.23      228.60     16.65 o 
   6   4   1       84.79      101.30     14.36 o 
   7   4   1       14.95       11.44     13.34 o 
   8   4   1        5.02        5.99     20.82 o 
  -8   5   1       15.54       16.60     16.42 o 
  -7   5   1       16.90        8.65     13.78 o 
  -6   5   1      280.25      255.16     19.48 o 
  -5   5   1      114.86      116.41      9.55 o 
  -4   5   1      140.43      132.15      8.77 o 
  -3   5   1      277.02      288.09     15.35 o 
  -2   5   1     3907.26     3797.30    114.31 o 
  -1   5   1      639.03      610.51     23.76 o 
   0   5   1      545.05      564.40     20.35 o 
   1   5   1      780.21      780.58     24.68 o 
   2   5   1     4089.23     3948.32     93.61 o 
   3   5   1      226.35      221.22     11.25 o 
   4   5   1      114.04      107.10      6.79 o 
   5   5   1       98.77       90.51     12.03 o 
   6   5   1      299.06      297.32     21.06 o 
   7   5   1       15.94       13.18     13.71 o 
   8   5   1       14.64        5.27     15.72 o 
  -8   6   1       26.58       13.06     21.12 o 
  -7   6   1       13.51       14.78     14.30 o 
  -6   6   1      121.28      125.01     31.58 o 
  -5   6   1      384.49      386.06     16.17 o 
  -4   6   1      533.14      535.60     19.19 o 
  -3   6   1      539.59      519.39     22.96 o 
  -2   6   1      870.71      915.25     31.56 o 
  -1   6   1     2169.79     2187.67     65.12 o 
   0   6   1     3038.19     3289.19     97.30 o 
   1   6   1     2046.91     2062.61     64.88 o 
   2   6   1      868.05      878.01     25.84 o 
   3   6   1      547.54      547.53     18.69 o 
   4   6   1      518.49      509.22     19.04 o 
   5   6   1      390.69      388.57     22.18 o 
   6   6   1      116.95      120.80     15.47 o 
   7   6   1       13.64       11.78     13.88 o 
   8   6   1       32.10       20.52     16.84 o 
  -7   7   1       75.29       83.88     16.67 o 
  -6   7   1       87.03       81.73     15.29 o 
  -5   7   1       36.26       55.92     13.20 o 
  -4   7   1      206.10      202.75     12.57 o 
  -3   7   1     1316.38     1223.28     61.24 o 
  -2   7   1      217.70      204.74     14.18 o 
  -1   7   1     1781.56     1807.29     53.78 o 
   0   7   1     3019.02     3093.14     92.73 o 
   1   7   1     1648.37     1543.83     52.82 o 
   2   7   1      224.96      229.18     14.61 o 
   3   7   1     1257.43     1179.05     77.87 o 
   4   7   1      196.03      178.22     17.85 o 
   5   7   1       27.11       53.91     13.02 o 
   6   7   1       75.74       71.66     15.27 o 
   7   7   1       71.03       86.31     17.77 o 
  -7   8   1        7.86       22.44     15.95 o 
  -6   8   1       63.04       57.77     16.86 o 
  -5   8   1      110.94      122.68     16.21 o 
  -4   8   1      715.18      667.09     30.07 o 
  -3   8   1      406.44      396.42     21.00 o 
  -2   8   1       98.27       95.05     11.38 o 
  -1   8   1      165.55      166.84     15.73 o 
   0   8   1     2064.27     2033.50     64.19 o 
   1   8   1      147.39      119.49     11.24 o 
   2   8   1      102.47      101.73     11.40 o 
   3   8   1      372.19      362.84     17.12 o 
   4   8   1      747.06      744.04     31.34 o 
   5   8   1       96.76      101.83     15.17 o 
   6   8   1       42.51       35.54     15.42 o 
   7   8   1        6.25        5.00     15.30 o 
  -7   9   1      148.63      106.09     20.52 o 
  -6   9   1      129.21      146.51     21.51 o 
  -5   9   1      530.86      483.48     41.63 o 
  -4   9   1       10.48       12.72     12.19 o 
  -3   9   1       50.91       47.67     11.50 o 
  -2   9   1     1157.77     1118.27     43.98 o 
  -1   9   1     1893.96     1851.73     57.23 o 
   0   9   1      808.08      820.87     44.87 o 
   1   9   1     1661.93     1606.58     56.52 o 
   2   9   1     1485.06     1391.21     45.24 o 
   3   9   1       50.68       53.58      9.53 o 
   4   9   1        5.27        7.23      9.08 o 
   5   9   1      544.05      525.49     41.71 o 
   6   9   1      134.65      131.79     19.22 o 
   7   9   1      125.68      110.27     19.82 o 
  -6  10   1      192.39      255.98     27.50 o 
  -5  10   1      452.50      488.20     30.05 o 
  -4  10   1      501.67      484.52     26.87 o 
  -3  10   1       91.19       91.57     15.35 o 
  -2  10   1      254.92      251.51     19.23 o 
  -1  10   1     2483.56     2472.55     74.87 o 
   0  10   1      429.92      379.23     20.76 o 
   1  10   1     2290.20     2122.70     73.15 o 
   2  10   1      358.20      353.55     21.47 o 
   3  10   1      152.12      148.73     14.72 o 
   4  10   1      477.56      476.83     22.42 o 
   5  10   1      556.80      574.92     31.44 o 
   6  10   1      203.48      291.77     28.96 o 
  -5  11   1       97.16       81.74     19.29 o 
  -4  11   1       61.63       72.62     16.41 o 
  -3  11   1      184.33      178.51     18.21 o 
  -2  11   1      530.52      547.66     27.30 o 
  -1  11   1       81.05      105.03     14.65 o 
   0  11   1      612.65      636.86     28.99 o 
   1  11   1       85.71       90.77     14.09 o 
   2  11   1      445.97      437.70     28.74 o 
   3  11   1      110.40      111.45     13.23 o 
   4  11   1       50.06       52.90     16.90 o 
   5  11   1       92.08      116.11     21.17 o 
  -4  12   1      151.05      179.66     27.49 o 
  -3  12   1       67.08       67.43     12.46 o 
  -2  12   1        8.46        7.91     12.83 o 
  -1  12   1      250.88      274.62     20.66 o 
   0  12   1      579.15      550.00     28.18 o 
   1  12   1      235.82      238.30     20.04 o 
   2  12   1        5.45        1.55     10.40 o 
   3  12   1       69.16       80.92     13.62 o 
   4  12   1      147.89      171.69     30.75 o 
  -3  13   1      232.75      207.33     17.57 o 
  -2  13   1       56.87       68.19     17.14 o 
  -1  13   1      189.49      209.05     24.25 o 
   0  13   1      110.68       96.22     17.34 o 
   1  13   1      203.92      220.31     20.60 o 
   2  13   1       69.30       56.94     13.21 o 
   3  13   1      225.16      247.09     19.06 o 
  -1  14   1      145.02      166.78     20.07 o 
   0  14   1       29.38       24.44     16.65 o 
   1  14   1      126.14      137.61     16.28 o 
   0   0   2      968.69     1038.04     41.48 o 
   1   0   2     3133.62     3155.18     56.32 o 
   2   0   2       50.65       52.02      4.27 o 
   3   0   2      133.10      144.99      6.46 o 
   4   0   2     1230.39     1211.11     27.70 o 
   5   0   2     1065.92     1054.37     29.28 o 
   6   0   2      184.57      199.61     17.50 o 
   7   0   2      429.14      445.96     28.66 o 
   8   0   2      127.81      137.75     21.38 o 
   9   0   2        3.74       15.09     20.29 o 
  -9   1   2       14.36      -20.06     18.35 o 
  -8   1   2       13.17       12.56     16.07 o 
  -7   1   2      130.49      146.48     18.75 o 
  -6   1   2      211.18      173.87     15.08 o 
  -5   1   2      310.59      283.33     13.18 o 
  -4   1   2     3543.16     3569.08     75.92 o 
  -3   1   2     1208.95     1300.79     26.57 o 
  -2   1   2     3353.36     3662.50     70.74 o 
  -1   1   2    10986.90    11318.18    228.16 o 
   0   1   2     6400.04     6551.60    116.09 o 
   1   1   2    10838.70    11374.61    199.85 o 
   2   1   2     3177.43     3389.20     70.55 o 
   3   1   2     1033.29     1076.73     26.13 o 
   4   1   2     3780.54     3897.80     90.41 o 
   5   1   2      250.58      221.39     11.93 o 
   6   1   2      247.34      234.94     26.13 o 
   7   1   2      111.03      114.23     17.46 o 
   8   1   2       10.56        3.44     16.69 o 
   9   1   2       10.66       12.84     19.61 o 
  -9   2   2       13.51        1.09     26.98 o 
  -8   2   2        0.12      -16.66     14.25 o 
  -7   2   2       13.07        9.12      9.47 o 
  -6   2   2      115.69      139.01     11.52 o 
  -5   2   2      236.08      230.38     10.22 o 
  -4   2   2      915.54      884.94     21.00 o 
  -3   2   2      308.49      288.11      7.24 o 
  -2   2   2     9379.48     9808.14    232.72 o 
  -1   2   2     3811.84     3924.17    121.21 o 
   0   2   2      623.35      638.05     14.23 o 
   1   2   2     4514.24     4491.33    121.97 o 
   2   2   2     9606.10    10158.49    196.01 o 
   3   2   2      195.79      188.39      9.68 o 
   4   2   2      810.40      818.86     20.38 o 
   5   2   2      181.15      177.58     26.17 o 
   6   2   2      112.63      135.31     15.30 o 
   7   2   2       10.41        0.34     13.40 o 
   8   2   2        1.73      -10.93     15.86 o 
   9   2   2       10.91        8.78     19.54 o 
  -8   3   2       11.95      -12.43     15.45 o 
  -7   3   2       12.98       13.95     13.55 o 
  -6   3   2      144.65      147.28     11.53 o 
  -5   3   2      537.70      508.08     17.78 o 
  -4   3   2      434.34      434.69     11.51 o 
  -3   3   2     1023.62      977.02     33.33 o 
  -2   3   2     2932.25     2947.57     69.95 o 
  -1   3   2     4714.98     4711.53    139.68 o 
   0   3   2      685.24      779.80     25.94 o 
   1   3   2     4861.62     4918.01    113.63 o 
   2   3   2     2866.81     2828.09     69.55 o 
   4   3   2      464.17      488.54     13.11 o 
   5   3   2      468.95      451.15     36.96 o 
   6   3   2      158.26      179.36     16.67 o 
   7   3   2       16.41       24.90     14.41 o 
   8   3   2       12.62       -2.50     15.71 o 
  -8   4   2        3.40        6.87     15.49 o 
  -7   4   2       33.82       33.28     14.28 o 
  -6   4   2       95.77       96.30     10.35 o 
  -5   4   2      140.53      140.53     10.18 o 
  -4   4   2      922.43      867.79     20.96 o 
  -3   4   2      987.20      938.39     35.40 o 
  -2   4   2     2141.74     2025.97     64.51 o 
  -1   4   2      740.62      754.16     26.87 o 
   0   4   2     3736.92     4114.03    118.74 o 
   1   4   2      890.34      883.87     22.86 o 
   2   4   2     2284.71     2201.58     52.89 o 
   3   4   2     1100.42     1127.36     29.30 o 
   4   4   2      910.32      861.74     20.77 o 
   5   4   2      151.86      146.62     24.78 o 
   6   4   2      111.42      118.32     14.53 o 
   7   4   2       48.37       67.09     19.57 o 
   8   4   2        4.36        8.56     16.21 o 
  -8   5   2       29.66       32.96     16.67 o 
  -7   5   2       63.45       59.33     15.14 o 
  -6   5   2       82.12       78.68     13.53 o 
  -5   5   2       68.31       81.06      9.11 o 
  -4   5   2     1070.55     1039.97     29.84 o 
  -3   5   2      769.86      727.35     28.34 o 
  -2   5   2       55.00       65.46     12.22 o 
  -1   5   2     2606.70     2890.10    135.53 o 
   0   5   2     5732.02     5951.79    171.05 o 
   1   5   2     3091.88     3380.34     79.12 o 
   2   5   2       71.29       71.79      6.05 o 
   3   5   2      802.49      764.28     22.78 o 
   4   5   2     1018.85     1021.32     30.09 o 
   5   5   2       89.49       95.99     12.09 o 
   6   5   2       64.85       71.33     13.94 o 
   7   5   2       79.56       83.35     16.01 o 
   8   5   2       28.46       23.21     17.36 o 
  -8   6   2       27.76       12.85     17.53 o 
  -7   6   2      105.96      111.94     23.14 o 
  -6   6   2       79.60       71.74     19.53 o 
  -5   6   2      181.99      194.00     12.14 o 
  -4   6   2      276.25      268.90     18.18 o 
  -3   6   2      525.34      503.08     22.57 o 
  -2   6   2     1121.66     1111.44     39.73 o 
  -1   6   2     1870.78     1932.93     59.62 o 
   0   6   2       11.60       13.46      5.70 o 
   1   6   2     1942.05     1936.28     59.73 o 
   2   6   2     1276.83     1274.48     33.49 o 
   3   6   2      529.79      518.41     19.00 o 
   4   6   2      273.11      259.84     13.68 o 
   5   6   2      152.69      155.85     15.13 o 
   6   6   2      109.09      111.20     17.95 o 
   7   6   2      119.17      117.06     24.02 o 
   8   6   2       28.88       33.94     17.74 o 
  -7   7   2       25.34       19.36     14.77 o 
  -6   7   2       38.22       31.14     13.64 o 
  -5   7   2      474.75      481.53     19.33 o 
  -4   7   2      369.25      388.39     25.38 o 
  -3   7   2      814.73      809.18     42.91 o 
  -2   7   2     1680.74     1626.74     52.47 o 
  -1   7   2     2365.31     2382.94     74.24 o 
   0   7   2       92.98       77.24      8.45 o 
   1   7   2     2458.76     2480.44    102.08 o 
   2   7   2     1629.77     1618.01     43.43 o 
   3   7   2      714.19      666.47     26.16 o 
   4   7   2      386.37      384.72     16.98 o 
   5   7   2      450.95      430.07     25.12 o 
   6   7   2       42.07       31.51     12.94 o 
   7   7   2       20.29       18.92     14.45 o 
  -7   8   2       24.10        8.15     16.12 o 
  -6   8   2       37.53       62.87     19.61 o 
  -5   8   2      162.13      166.56     17.79 o 
  -4   8   2      435.16      458.03     37.22 o 
  -3   8   2      119.42      140.48     13.94 o 
  -2   8   2     1730.57     1669.19     54.82 o 
  -1   8   2     1047.55     1033.30     36.65 o 
   0   8   2       47.57       41.98      8.76 o 
   1   8   2     1071.50     1061.93     37.09 o 
   2   8   2     1800.09     1682.67     72.54 o 
   3   8   2      116.93      116.75     10.78 o 
   4   8   2      410.23      366.31     21.98 o 
   5   8   2      155.46      163.97     16.99 o 
   6   8   2       42.40       38.51     24.13 o 
   7   8   2       19.80       13.76     16.10 o 
  -7   9   2       19.90       17.35     18.59 o 
  -6   9   2       12.49       17.66     15.40 o 
  -5   9   2       97.05       95.90     25.34 o 
  -4   9   2      403.74      405.93     34.13 o 
  -3   9   2       92.21      129.21     13.51 o 
  -2   9   2       37.25       49.02     11.17 o 
  -1   9   2      359.73      342.60     18.90 o 
   0   9   2      538.66      482.86     22.78 o 
   1   9   2      330.90      329.65     18.49 o 
   2   9   2       31.24       37.67      8.58 o 
   3   9   2       32.26       35.68      9.62 o 
   4   9   2      495.30      473.19     27.87 o 
   5   9   2       83.95       98.31     23.95 o 
   6   9   2       23.39       15.43     14.45 o 
   7   9   2       14.82       15.37     15.72 o 
  -6  10   2      102.35      108.61     23.38 o 
  -5  10   2        4.89        0.34     15.10 o 
  -4  10   2      290.45      302.23     21.60 o 
  -3  10   2      953.96      970.99     38.75 o 
  -2  10   2      214.02      233.34     17.49 o 
  -1  10   2      699.53      702.47     29.29 o 
   0  10   2     1511.79     1461.61     50.38 o 
   1  10   2      665.86      639.98     28.49 o 
   2  10   2      231.43      239.70     14.84 o 
   3  10   2      950.03      933.47     31.63 o 
   4  10   2      238.26      253.86     16.70 o 
   5  10   2        1.32       15.28     15.42 o 
   6  10   2      101.02       98.28     23.06 o 
  -5  11   2       27.58       29.16     17.32 o 
  -4  11   2       53.54       48.48     16.02 o 
  -3  11   2      116.12      141.66     16.96 o 
  -2  11   2      100.89       86.28     14.31 o 
  -1  11   2       29.00       32.65     11.58 o 
   0  11   2      433.14      443.36     23.93 o 
   1  11   2       34.84       32.93     15.56 o 
   2  11   2       75.74       79.08     11.84 o 
   3  11   2      102.67       95.27     12.78 o 
   4  11   2       26.85       37.42     12.56 o 
   5  11   2       49.58       59.05     26.17 o 
  -4  12   2       34.56       32.97     17.14 o 
  -3  12   2      143.01      157.09     19.84 o 
  -2  12   2      430.02      430.85     26.17 o 
  -1  12   2      180.45      188.06     29.28 o 
   0  12   2        8.43       10.65     12.78 o 
   1  12   2      156.54      156.76     16.27 o 
   2  12   2      474.68      469.00     22.54 o 
   3  12   2      163.55      190.69     16.54 o 
   4  12   2       29.85       42.42     17.82 o 
  -3  13   2      100.52       98.71     19.19 o 
  -2  13   2       82.31       97.19     18.20 o 
  -1  13   2      337.87      334.85     24.87 o 
   0  13   2       25.40       36.99     14.05 o 
   1  13   2      331.13      330.96     20.57 o 
   2  13   2      102.62      111.10     14.46 o 
   3  13   2      116.01      129.24     16.20 o 
  -1  14   2      195.67      198.09     22.03 o 
   0  14   2      153.31      157.73     17.50 o 
   1  14   2      158.41      171.47     17.25 o 
   1   0   3     2786.57     2801.78     50.36 o 
   2   0   3    16998.75    17511.84    351.47 o 
   3   0   3       97.81       92.04      5.36 o 
   4   0   3     1080.70     1109.48     26.09 o 
   5   0   3       10.67        9.54      5.23 o 
   6   0   3      574.28      592.82     36.58 o 
   7   0   3        9.07       12.48     13.28 o 
   8   0   3       15.50        1.11     16.76 o 
   9   0   3        0.31       -8.24     19.41 o 
  -9   1   3        6.27      -20.12     18.85 o 
  -8   1   3        5.67       -7.68     16.13 o 
  -7   1   3       47.67       42.37     10.88 o 
  -6   1   3       53.29       44.33      9.41 o 
  -5   1   3      541.25      522.91     16.47 o 
  -4   1   3     1858.81     1917.15     37.25 o 
  -3   1   3      936.77      921.66     20.05 o 
  -2   1   3      607.87      646.58     12.95 o 
  -1   1   3     5916.78     6181.99    114.72 o 
   0   1   3     3861.38     4219.37     83.58 o 
   1   1   3     6402.02     6767.76    114.61 o 
   2   1   3      531.08      572.66     12.56 o 
   3   1   3     1172.45     1096.68     23.23 o 
   4   1   3     1959.97     1962.61     42.09 o 
   5   1   3      558.41      595.88     19.96 o 
   6   1   3       57.35       41.56     12.60 o 
   7   1   3       42.77       31.50     14.64 o 
   8   1   3        6.11        4.19     17.54 o 
   9   1   3        5.77        9.96     19.65 o 
  -8   2   3        2.98       17.45     16.85 o 
  -7   2   3      138.55      148.48     13.61 o 
  -6   2   3       38.70       33.45      9.26 o 
  -5   2   3      137.37      143.44     11.76 o 
  -4   2   3       46.28       31.97      5.11 o 
  -3   2   3     1501.51     1485.24     32.09 o 
  -2   2   3      463.65      445.84     11.82 o 
  -1   2   3     7285.97     7248.84    140.58 o 
   0   2   3     1885.28     1988.57     41.59 o 
   1   2   3     6573.31     6624.28    139.99 o 
   2   2   3      428.63      437.19     18.61 o 
   3   2   3     1472.86     1441.38     37.90 o 
   4   2   3       51.48       36.42      7.01 o 
   5   2   3      106.34       98.68      8.94 o 
   6   2   3       56.55       50.56     14.29 o 
   7   2   3      118.64      148.75     18.23 o 
   8   2   3        2.39       13.34     17.07 o 
  -8   3   3       26.79       38.14     17.39 o 
  -7   3   3        9.40       16.40     10.29 o 
  -6   3   3      111.62       88.94     10.34 o 
  -5   3   3       28.74       18.70      5.77 o 
  -4   3   3     2661.52     2572.44     56.06 o 
  -3   3   3      608.17      606.01     18.90 o 
  -2   3   3      493.22      501.26     15.86 o 
  -1   3   3      856.45      896.23     33.64 o 
   0   3   3     6828.79     6898.59    139.81 o 
   1   3   3     1095.68     1130.01     23.64 o 
   2   3   3      403.97      417.74     14.00 o 
   3   3   3      633.20      636.39     15.05 o 
   4   3   3     2760.76     2746.93     55.44 o 
   5   3   3       13.95       20.03      7.09 o 
   6   3   3      119.42       91.74     23.98 o 
   7   3   3       11.67       18.85     14.27 o 
   8   3   3       32.21       55.30     18.19 o 
  -8   4   3       20.93       28.02     16.89 o 
  -7   4   3      134.79      127.50     17.57 o 
  -6   4   3      212.59      210.92     13.25 o 
  -5   4   3      352.38      342.94     14.98 o 
  -4   4   3      531.03      550.39     16.34 o 
  -3   4   3      390.71      395.12     13.79 o 
  -2   4   3     6400.19     6695.05    152.87 o 
   0   4   3     1099.33     1292.03     32.98 o 
   2   4   3     5940.88     6218.33    152.04 o 
   3   4   3      229.64      235.16     11.93 o 
   4   4   3      565.49      578.00     19.03 o 
   5   4   3      327.66      330.08     15.21 o 
   6   4   3      174.83      193.54     17.42 o 
   7   4   3      114.62      118.49     17.02 o 
   8   4   3       13.71       10.98     15.13 o 
  -8   5   3       11.86       13.22     17.15 o 
  -7   5   3        1.80       14.69     13.64 o 
  -6   5   3       55.57       62.83     10.04 o 
  -5   5   3      687.28      685.21     23.58 o 
  -4   5   3        1.41        5.12      8.07 o 
  -3   5   3     1229.42     1362.35     72.48 o 
  -2   5   3       64.41       69.20     11.58 o 
  -1   5   3     5284.07     5499.24    147.30 o 
   0   5   3      426.09      471.96     15.07 o 
   1   5   3     4679.41     4801.02    120.70 o 
   2   5   3       73.20       62.07      6.02 o 
   3   5   3     1573.70     1708.70     42.94 o 
   4   5   3        2.09        5.10      6.13 o 
   5   5   3      871.53      819.98     32.69 o 
   6   5   3       61.03       57.60     13.02 o 
   7   5   3        3.43       12.38     14.31 o 
   8   5   3       12.39        8.14     16.18 o 
  -8   6   3        8.02       25.43     16.83 o 
  -7   6   3       74.60       75.58     16.07 o 
  -6   6   3      236.34      276.54     29.23 o 
  -5   6   3       43.19       47.44      8.96 o 
  -4   6   3       42.49       31.19     15.40 o 
  -3   6   3      587.00      556.83     49.93 o 
  -2   6   3     1612.58     1569.80     48.54 o 
  -1   6   3     1759.99     1897.27     54.81 o 
   0   6   3        5.22       15.42      5.82 o 
   1   6   3     1562.76     1651.51     45.11 o 
   2   6   3     1542.04     1466.50     40.30 o 
   3   6   3      496.62      469.08     17.72 o 
   4   6   3       19.33       20.71      7.44 o 
   5   6   3       29.22       24.12     10.74 o 
   6   6   3      217.75      245.96     19.53 o 
   7   6   3       59.67       54.00     16.02 o 
   8   6   3        5.77        7.97     16.10 o 
  -7   7   3        5.93       16.93     15.23 o 
  -6   7   3       77.02       83.72     16.29 o 
  -5   7   3      319.10      320.76     16.47 o 
  -4   7   3     1258.17     1221.80     47.24 o 
  -3   7   3       64.34       71.75     10.31 o 
  -2   7   3      812.15      795.42     29.11 o 
  -1   7   3      952.26      945.37     35.05 o 
   0   7   3     7061.46     7036.23    203.31 o 
   1   7   3     1083.71     1104.56     30.18 o 
   2   7   3      770.05      763.15     24.43 o 
   3   7   3       40.87       55.74      8.53 o 
   4   7   3     1382.80     1375.94     38.11 o 
   5   7   3      297.62      280.35     20.24 o 
   6   7   3       87.99       88.40     14.70 o 
   7   7   3        7.44       14.33     14.26 o 
  -7   8   3       73.43       72.34     17.73 o 
  -6   8   3       75.34       74.42     17.43 o 
  -5   8   3       29.88       36.86     13.84 o 
  -4   8   3       26.15       54.83     20.97 o 
  -3   8   3     1205.44     1311.52     69.46 o 
  -2   8   3      394.44      389.56     19.54 o 
  -1   8   3     1434.29     1395.99     47.59 o 
   0   8   3      289.08      254.47     20.59 o 
   1   8   3     1524.33     1479.00     40.15 o 
   2   8   3      382.62      377.34     16.37 o 
   3   8   3     1337.59     1370.07     39.39 o 
   4   8   3       18.26       31.89     11.57 o 
   5   8   3       26.63       33.64     12.93 o 
   6   8   3       72.90       71.25     16.13 o 
   7   8   3       74.64       87.41     17.97 o 
  -6   9   3        3.55       -4.77     15.12 o 
  -5   9   3      223.44      265.37     34.69 o 
  -4   9   3       13.47        8.72     12.54 o 
  -3   9   3      289.78      296.54     24.91 o 
  -2   9   3       64.50       62.07     14.73 o 
  -1   9   3      914.64      883.76     34.95 o 
   0   9   3      450.06      433.01     21.04 o 
   1   9   3     1042.74     1001.63     39.03 o 
   2   9   3       45.09       32.81      8.76 o 
   3   9   3      226.34      219.67     21.88 o 
   4   9   3       27.33       26.15     10.09 o 
   5   9   3      165.49      227.47     31.94 o 
   6   9   3        3.86        1.31     14.76 o 
  -6  10   3       48.55       41.81     20.23 o 
  -5  10   3       17.63       47.42     17.37 o 
  -4  10   3       66.61       75.93     15.25 o 
  -3  10   3      207.21      202.11     17.83 o 
  -2  10   3     1476.70     1465.82     60.19 o 
  -1  10   3        8.80       17.95     10.16 o 
   0  10   3        1.69       -0.91      9.58 o 
   1  10   3       10.18       19.27      8.81 o 
   2  10   3     1290.38     1273.06     39.99 o 
   3  10   3      219.57      223.35     15.12 o 
   4  10   3       81.29       74.35     12.03 o 
   5  10   3       21.87       36.26     20.38 o 
   6  10   3       46.15       70.29     22.02 o 
  -5  11   3      126.98      171.39     34.62 o 
  -4  11   3      146.99      168.79     19.82 o 
  -3  11   3      213.69      201.73     19.37 o 
  -2  11   3        4.31        3.64     12.01 o 
  -1  11   3      230.35      219.35     17.65 o 
   0  11   3      325.58      295.26     22.38 o 
   1  11   3      194.76      222.81     15.02 o 
   2  11   3        4.13        3.98     10.15 o 
   3  11   3      235.91      250.36     16.76 o 
   4  11   3      154.50      175.16     28.34 o 
   5  11   3      130.56      163.11     21.16 o 
  -4  12   3        8.04        5.66     23.46 o 
  -3  12   3      288.53      311.75     35.56 o 
  -2  12   3       29.73       26.33     13.07 o 
  -1  12   3      282.55      291.69     21.71 o 
   0  12   3       16.05        9.36     10.86 o 
   1  12   3      355.15      352.70     19.61 o 
   2  12   3       45.85       44.73     12.21 o 
   3  12   3      304.03      338.65     25.14 o 
   4  12   3        3.98        4.09     12.64 o 
  -3  13   3       18.62        8.48     24.21 o 
  -2  13   3        2.68      -18.29     22.29 o 
  -1  13   3      102.88      103.85     27.08 o 
   0  13   3      520.22      484.05     23.94 o 
   1  13   3      110.10      118.11     19.09 o 
   2  13   3        4.30        2.36     11.57 o 
   3  13   3       10.66        0.67     12.59 o 
  -1  14   3      105.73      117.22     21.77 o 
   0  14   3       54.62       64.61     19.69 o 
   1  14   3      104.25      106.06     20.23 o 
   0   0   4    16645.48    16662.01    474.49 o 
   1   0   4      131.45      124.77      4.24 o 
   2   0   4     3615.55     3959.84     71.24 o 
   3   0   4     1652.04     1729.24     32.98 o 
   4   0   4      540.28      529.55     22.05 o 
   5   0   4      579.88      598.73     17.74 o 
   6   0   4      102.06      120.78     11.74 o 
   7   0   4       25.96       44.73     15.30 o 
   8   0   4        5.69       -1.11     16.65 o 
  -8   1   4       31.66       35.45     17.41 o 
  -7   1   4       21.32       32.89     11.12 o 
  -6   1   4      409.35      396.34     18.44 o 
  -5   1   4      284.54      254.26     12.00 o 
  -4   1   4     1519.22     1509.05     30.80 o 
  -3   1   4      976.60      969.87     21.13 o 
  -2   1   4      207.82      211.63      7.61 o 
  -1   1   4     3410.55     3315.24     63.33 o 
   0   1   4    13792.49    14006.52    274.27 o 
   1   1   4     3061.14     3057.77     57.06 o 
   2   1   4      184.44      193.05      5.94 o 
   3   1   4     1129.81     1123.51     21.20 o 
   4   1   4     1657.19     1644.92     35.28 o 
   5   1   4      385.21      372.29     21.31 o 
   6   1   4      440.46      410.14     30.21 o 
   7   1   4       13.16       14.22     14.03 o 
   8   1   4       26.42       34.61     18.16 o 
  -8   2   4       67.23       59.50     13.35 o 
  -7   2   4       27.43       27.12     10.75 o 
  -6   2   4      440.99      440.82     18.92 o 
  -5   2   4       60.68       65.72      7.10 o 
  -4   2   4      196.14      179.21      7.52 o 
  -3   2   4      725.13      737.08     17.18 o 
  -2   2   4     9253.79     9445.58    190.13 o 
   0   2   4      218.30      215.66      5.69 o 
   1   2   4     1619.75     1577.68     46.37 o 
   2   2   4     9097.10     9339.83    166.19 o 
   3   2   4      865.81      886.68     20.04 o 
   4   2   4      228.90      218.13     11.18 o 
   5   2   4       50.99       55.67      8.06 o 
   6   2   4      399.00      412.67     23.92 o 
   7   2   4       29.84       36.85     14.95 o 
   8   2   4       66.16       54.16     19.29 o 
  -8   3   4        1.39       -5.63     15.40 o 
  -7   3   4        6.44        7.55     10.01 o 
  -6   3   4      169.39      164.83     10.55 o 
  -5   3   4      432.26      410.61     14.02 o 
  -4   3   4      112.52       99.79      6.17 o 
  -3   3   4      600.93      580.91     15.73 o 
  -2   3   4      548.29      590.63     16.26 o 
  -1   3   4     3583.69     3602.30     76.85 o 
   0   3   4     6268.94     6634.24    134.66 o 
   1   3   4     3928.95     3852.32     77.08 o 
   2   3   4      670.46      706.33     18.72 o 
   3   3   4      517.50      502.27     17.24 o 
   4   3   4      102.58      102.45      8.37 o 
   5   3   4      355.42      351.34     16.21 o 
   6   3   4      190.29      193.44     16.95 o 
   7   3   4        7.62       13.58     14.03 o 
   8   3   4        2.97      -15.10     17.10 o 
  -8   4   4       55.37       37.04     20.50 o 
  -7   4   4       94.97      110.55     12.74 o 
  -6   4   4       51.74       48.72      8.15 o 
  -5   4   4      352.87      336.58     13.33 o 
  -4   4   4      835.12      876.61     22.06 o 
  -3   4   4      299.27      297.76     12.77 o 
  -2   4   4     4503.70     4948.82    100.92 o 
  -1   4   4     1200.97     1174.21     26.87 o 
   0   4   4       86.05       76.48      4.82 o 
   1   4   4     1250.75     1198.45     31.19 o 
   2   4   4     4372.01     4732.74    115.49 o 
   3   4   4      247.01      241.39      8.08 o 
   4   4   4      744.49      788.73     25.17 o 
   5   4   4      319.45      329.34     15.58 o 
   6   4   4       60.25       51.85     12.71 o 
   7   4   4       87.47       86.18     17.06 o 
   8   4   4       47.29       39.27     17.53 o 
  -8   5   4       27.46       22.79     16.58 o 
  -7   5   4      122.16      115.48     36.58 o 
  -6   5   4       45.29       41.51      9.72 o 
  -5   5   4      123.22      122.62     11.68 o 
  -4   5   4     1424.73     1394.99     40.43 o 
  -3   5   4      114.05      104.21      9.23 o 
  -2   5   4      423.38      452.98     19.68 o 
  -1   5   4     1731.83     2074.37     47.43 o 
   0   5   4     6227.76     6165.28    178.93 o 
   1   5   4     1990.41     2347.13     55.20 o 
   2   5   4      370.79      399.15     19.05 o 
   3   5   4      173.38      176.41      9.96 o 
   4   5   4     1502.64     1497.31     39.90 o 
   5   5   4      139.95      139.52     10.83 o 
   6   5   4       53.72       47.76     12.57 o 
   7   5   4      145.54      132.67     17.06 o 
   8   5   4       33.88       40.42     18.14 o 
  -8   6   4       19.39       21.34     18.03 o 
  -7   6   4        9.81        9.25     14.51 o 
  -6   6   4       95.55      110.69     12.06 o 
  -5   6   4       83.34       95.79     10.41 o 
  -4   6   4      195.84      207.83     16.20 o 
  -3   6   4     3281.05     3493.80    147.33 o 
  -2   6   4     1100.01     1016.66     33.10 o 
  -1   6   4     1981.72     2038.52     50.54 o 
   0   6   4      315.05      281.86     11.75 o 
   1   6   4     1837.71     1898.60     50.41 o 
   2   6   4     1013.53      903.10     27.63 o 
   3   6   4     3196.27     3417.47     84.98 o 
   4   6   4      155.82      154.22     15.77 o 
   5   6   4       59.27       57.48      9.47 o 
   6   6   4       88.39       94.11     14.24 o 
   7   6   4        1.80       -1.70     13.96 o 
   8   6   4       15.48       17.58     16.23 o 
  -7   7   4       25.30       19.73     15.33 o 
  -6   7   4       13.37       17.98     13.58 o 
  -5   7   4      393.97      401.21     18.54 o 
  -4   7   4      164.89      173.74     16.17 o 
  -3   7   4      953.16      972.92     35.78 o 
  -2   7   4      859.20      879.08     31.68 o 
  -1   7   4      705.13      617.79     24.79 o 
   0   7   4      190.61      188.79     10.54 o 
   1   7   4      636.54      575.77     20.14 o 
   2   7   4      886.48      844.93     26.61 o 
   3   7   4     1046.66      992.58     30.23 o 
   4   7   4      128.55      139.51     11.53 o 
   5   7   4      412.23      412.18     24.08 o 
   6   7   4       11.56       13.56     12.87 o 
   7   7   4       21.53       33.05     14.81 o 
  -7   8   4        1.24       15.53     17.05 o 
  -6   8   4      149.51      161.63     20.15 o 
  -5   8   4      115.83      133.42     16.97 o 
  -4   8   4       47.59       21.53     18.36 o 
  -3   8   4      238.29      257.42     28.51 o 
  -2   8   4     1171.82     1149.47     40.80 o 
  -1   8   4      289.54      290.65     18.97 o 
   0   8   4       51.13       40.01      7.30 o 
   1   8   4      355.56      354.04     15.55 o 
   2   8   4     1224.99     1182.08     34.58 o 
   3   8   4      238.66      209.16     13.43 o 
   4   8   4       81.52       84.77     11.24 o 
   5   8   4      116.61      132.59     19.53 o 
   6   8   4      158.69      163.64     18.09 o 
   7   8   4        0.20       -8.10     14.64 o 
  -6   9   4       44.02       56.84     17.57 o 
  -5   9   4       76.85       78.36     24.96 o 
  -4   9   4      316.53      321.77     21.74 o 
  -3   9   4      298.04      272.64     23.29 o 
  -2   9   4        3.83        4.35      9.04 o 
  -1   9   4      268.64      277.98     17.79 o 
   0   9   4     1984.93     1876.07     50.77 o 
   1   9   4      315.44      343.32     16.39 o 
   2   9   4       17.99       10.49      8.60 o 
   3   9   4      313.52      325.14     17.64 o 
   4   9   4      211.83      239.45     16.43 o 
   5   9   4       63.90       81.04     21.08 o 
   6   9   4       45.70       39.93     15.88 o 
  -6  10   4        6.56       24.78     29.34 o 
  -5  10   4        6.36       12.14     24.32 o 
  -4  10   4       16.26       32.27     13.85 o 
  -3  10   4     1053.68     1034.55     41.04 o 
  -2  10   4       97.02       92.73     13.53 o 
  -1  10   4      925.71      880.22     35.27 o 
   0  10   4      331.51      339.19     17.35 o 
   1  10   4      977.20      943.83     30.62 o 
   2  10   4       95.14       91.29     11.37 o 
   3  10   4     1093.47     1037.43     34.14 o 
   4  10   4       21.95       32.51     11.33 o 
   5  10   4       15.10       12.88     16.85 o 
   6  10   4        9.01        4.99     18.01 o 
  -5  11   4       58.45       85.11     29.38 o 
  -4  11   4      147.97      136.77     29.64 o 
  -3  11   4      122.50      155.25     29.45 o 
  -2  11   4      140.79      178.37     27.30 o 
  -1  11   4      192.13      202.83     14.99 o 
   0  11   4      546.19      517.59     30.78 o 
   1  11   4      204.81      243.25     15.91 o 
   2  11   4      111.58      110.58     13.43 o 
   3  11   4      114.09      133.64     14.28 o 
   4  11   4      176.44      184.98     16.91 o 
   5  11   4       49.77       55.11     19.33 o 
  -4  12   4       15.44       10.45     25.23 o 
  -3  12   4       37.83       48.42     24.55 o 
  -2  12   4      355.30      374.84     36.09 o 
  -1  12   4       43.92       30.93     15.92 o 
   0  12   4        6.42       -0.99     13.43 o 
   1  12   4       63.31       59.73     12.30 o 
   2  12   4      295.51      316.56     22.87 o 
   3  12   4       35.33       55.04     13.29 o 
   4  12   4       11.14        6.02     13.08 o 
  -3  13   4       66.56       42.24     20.02 o 
  -2  13   4      111.87      140.46     22.51 o 
  -1  13   4      296.85      312.21     26.61 o 
   0  13   4        8.18        4.27     16.16 o 
   1  13   4      303.53      299.55     26.24 o 
   2  13   4       96.88      106.85     19.90 o 
   3  13   4       67.84       59.39     18.14 o 
   0  14   4       80.18       92.43     20.61 o 
   1   0   5      410.16      372.99      8.60 o 
   2   0   5     4747.04     4981.57     89.44 o 
   3   0   5      839.05      811.06     17.41 o 
   4   0   5      280.04      277.97     11.03 o 
   5   0   5      263.04      274.61     12.38 o 
   6   0   5       42.56       41.41      9.91 o 
   7   0   5      128.41      108.67     13.93 o 
   8   0   5        3.85        1.54     17.31 o 
  -8   1   5       75.94       54.19     18.13 o 
  -7   1   5        5.51       18.33     10.37 o 
  -6   1   5      276.74      268.73     15.42 o 
  -5   1   5      225.89      216.46     10.89 o 
  -4   1   5      526.75      520.21     13.06 o 
  -3   1   5     1217.23     1229.71     24.14 o 
  -2   1   5     3879.86     3931.80     69.60 o 
  -1   1   5     1670.07     1693.75     49.41 o 
   0   1   5      802.30      839.27     18.51 o 
   1   1   5     1283.77     1465.26     66.97 o 
   2   1   5     3732.42     3740.73     69.29 o 
   3   1   5     1133.65     1143.22     23.69 o 
   4   1   5      509.67      509.87     15.38 o 
   5   1   5      261.12      263.29     11.61 o 
   6   1   5      267.22      261.52     15.56 o 
   7   1   5       12.93       25.07     14.52 o 
   8   1   5       83.94       63.95     19.23 o 
  -8   2   5       20.57       27.16     13.12 o 
  -7   2   5       53.18       53.36     11.63 o 
  -6   2   5      280.99      280.46     13.18 o 
  -5   2   5      112.57      122.55      8.58 o 
  -4   2   5     1062.07     1016.76     21.50 o 
  -3   2   5     1238.22     1199.24     23.38 o 
  -2   2   5     1623.36     1651.30     36.21 o 
   0   2   5    20364.16    21253.00    415.28 o 
   2   2   5     1599.61     1648.53     31.40 o 
   3   2   5     1110.15     1049.72     22.64 o 
   4   2   5      975.46      937.91     24.11 o 
   5   2   5       76.79       94.72     11.35 o 
   6   2   5      268.04      252.32     22.61 o 
   7   2   5       41.94       37.15     15.17 o 
   8   2   5       17.61       15.30     17.06 o 
  -8   3   5       41.28       51.41     17.59 o 
  -7   3   5       16.36       28.84     11.11 o 
  -6   3   5      104.88       97.30      9.79 o 
  -5   3   5       13.67       10.08      6.32 o 
  -4   3   5      868.26      892.28     20.10 o 
  -3   3   5     1503.68     1452.35     29.17 o 
  -2   3   5      597.89      629.23     17.19 o 
  -1   3   5     2099.36     2124.02     42.52 o 
   0   3   5     6467.67     6643.95    135.16 o 
   1   3   5     1825.60     1831.01     42.24 o 
   2   3   5      695.38      728.01     16.72 o 
   3   3   5     1540.44     1445.53     38.13 o 
   4   3   5      842.46      857.32     26.38 o 
   5   3   5       34.52       39.07      8.12 o 
   6   3   5       86.67       86.64     14.15 o 
   7   3   5        3.92        3.41     12.47 o 
   8   3   5       42.03       39.52     17.51 o 
  -8   4   5       33.14       23.61     16.06 o 
  -7   4   5       79.33       89.40     12.87 o 
  -6   4   5      251.75      252.26     13.16 o 
  -5   4   5      110.23      133.46      9.57 o 
  -4   4   5      734.21      707.66     19.28 o 
  -3   4   5      547.60      542.30     16.75 o 
  -2   4   5     4300.89     4529.49     97.20 o 
  -1   4   5       65.51       51.93     11.09 o 
   0   4   5     7762.71     8675.26    176.15 o 
   1   4   5      174.11      153.83      7.08 o 
   2   4   5     4691.32     4947.35    136.95 o 
   3   4   5      626.25      622.98     18.86 o 
   4   4   5      746.15      737.26     22.99 o 
   5   4   5      152.94      154.88     11.21 o 
   6   4   5      291.85      273.21     20.21 o 
   7   4   5       94.83      103.34     16.07 o 
   8   4   5       42.79       31.79     17.87 o 
  -8   5   5       18.96       10.96     16.40 o 
  -7   5   5        1.96       -0.47     10.89 o 
  -6   5   5      238.94      236.16     27.80 o 
  -5   5   5      460.93      435.16     15.96 o 
  -4   5   5       16.10       19.23      6.27 o 
  -3   5   5      603.60      630.08     17.89 o 
  -2   5   5     1584.69     1487.34     34.14 o 
  -1   5   5     1409.36     1470.73     34.59 o 
   0   5   5      846.78      889.65     21.67 o 
   1   5   5     1554.15     1627.16     40.37 o 
   2   5   5     1549.68     1475.38     39.62 o 
   3   5   5      471.29      494.42     18.62 o 
   4   5   5        7.16        7.39      6.45 o 
   5   5   5      371.58      360.32     17.34 o 
   6   5   5      262.72      262.65     19.67 o 
   7   5   5        1.63        1.15     12.74 o 
   8   5   5       18.65        5.27     15.77 o 
  -7   6   5        2.01        3.05     15.00 o 
  -6   6   5       13.72       22.97     10.30 o 
  -5   6   5      334.75      322.47     16.12 o 
  -4   6   5      178.69      161.77     12.07 o 
  -3   6   5      735.24      726.95     25.47 o 
  -2   6   5      595.34      579.20     16.78 o 
  -1   6   5     1286.09     1353.16     37.78 o 
   0   6   5     1081.43     1032.00     28.95 o 
   1   6   5     1408.64     1483.44     38.41 o 
   2   6   5      589.57      551.39     19.51 o 
   3   6   5      793.82      818.69     24.67 o 
   4   6   5      156.01      153.18     11.27 o 
   5   6   5      341.89      315.86     16.13 o 
   6   6   5       21.45       14.46     12.17 o 
   7   6   5        6.34       -5.35     13.46 o 
  -7   7   5       47.91       46.59     16.98 o 
  -6   7   5       13.26       16.76     10.75 o 
  -5   7   5       32.11       36.81      9.96 o 
  -4   7   5      344.32      321.75     17.64 o 
  -3   7   5     1510.76     1516.88     41.53 o 
  -2   7   5      430.15      434.71     16.67 o 
  -1   7   5     1152.29     1119.02     30.72 o 
   0   7   5     1710.30     1547.95     61.86 o 
   1   7   5     1017.16      981.30     30.31 o 
   2   7   5      412.48      391.08     16.75 o 
   3   7   5     1462.77     1444.02     53.59 o 
   4   7   5      400.34      363.91     16.94 o 
   5   7   5       36.35       42.34      9.96 o 
   6   7   5       12.64       -9.16     14.73 o 
   7   7   5       41.40       50.23     27.11 o 
  -7   8   5       36.04       43.66     17.43 o 
  -6   8   5       39.63       44.18     16.69 o 
  -5   8   5       76.85       90.47     13.12 o 
  -4   8   5      273.02      290.14     16.76 o 
  -3   8   5      158.88      177.07     12.56 o 
  -2   8   5      184.71      185.33     11.74 o 
  -1   8   5      335.30      320.62     15.01 o 
   0   8   5      766.69      780.51     25.28 o 
   1   8   5      394.34      345.90     17.72 o 
   2   8   5      122.30      107.90     10.49 o 
   3   8   5      199.63      189.87     13.32 o 
   4   8   5      250.21      270.01     16.48 o 
   5   8   5       71.98       86.14     14.11 o 
   6   8   5       36.64       35.64     21.80 o 
   7   8   5       41.48       60.86     27.98 o 
  -6   9   5       36.36       26.10     27.60 o 
  -5   9   5      135.88      127.16     19.59 o 
  -4   9   5      122.91      128.51     18.08 o 
  -3   9   5      114.38      127.85     16.39 o 
  -2   9   5      469.86      476.69     19.79 o 
  -1   9   5      416.39      410.27     18.01 o 
   0   9   5      178.64      161.77     11.54 o 
   1   9   5      409.21      381.79     17.70 o 
   2   9   5      469.58      454.74     19.85 o 
   3   9   5       57.01       65.43     10.73 o 
   4   9   5      144.25      141.77     13.60 o 
   5   9   5      105.79      118.96     18.81 o 
   6   9   5       30.52       37.97     24.13 o 
  -6  10   5       41.63       74.74     31.22 o 
  -5  10   5      186.10      174.75     22.55 o 
  -4  10   5       35.55       39.29     16.60 o 
  -3  10   5       47.56       68.17     16.36 o 
  -2  10   5      461.39      457.52     44.54 o 
  -1  10   5     1427.08     1459.42     74.85 o 
   0  10   5      126.06      124.81     12.06 o 
   1  10   5     1460.09     1485.92     43.55 o 
   2  10   5      466.42      447.18     20.30 o 
   3  10   5       62.44       78.82     12.40 o 
   4  10   5       27.46       18.47     11.41 o 
   5  10   5      213.24      268.35     24.60 o 
   6  10   5       30.29       32.36     20.06 o 
  -5  11   5       67.62       70.04     20.61 o 
  -4  11   5      104.46      110.77     20.65 o 
  -3  11   5       36.81       60.02     17.63 o 
  -2  11   5      195.27      243.47     23.03 o 
  -1  11   5      495.45      470.64     42.76 o 
   0  11   5      501.15      471.19     28.56 o 
   1  11   5      433.04      402.46     26.31 o 
   2  11   5      209.59      238.97     16.57 o 
   3  11   5       34.89       49.48     12.57 o 
   4  11   5      104.80      105.77     15.05 o 
   5  11   5       73.70       77.23     19.58 o 
  -4  12   5       96.46      115.36     22.90 o 
  -3  12   5      120.82      126.01     21.89 o 
  -2  12   5        2.15       11.04     16.16 o 
  -1  12   5      257.00      272.58     23.90 o 
   0  12   5      100.35      125.40     18.52 o 
   1  12   5      302.73      292.03     23.76 o 
   2  12   5        0.64       -6.82     13.95 o 
   3  12   5      124.36      120.82     27.45 o 
   4  12   5       87.15       85.61     19.35 o 
  -3  13   5      131.49      171.42     34.92 o 
  -2  13   5        7.41       16.32     17.76 o 
  -1  13   5      244.04      262.37     34.88 o 
   0  13   5       25.11        9.56     15.95 o 
   1  13   5      249.67      257.88     25.44 o 
   2  13   5       12.25       17.58     20.36 o 
   3  13   5      141.38      149.20     22.35 o 
   0   0   6    16615.70    16797.59    670.11 o 
   1   0   6     1707.40     1792.35     33.45 o 
   2   0   6      782.39      851.57     17.83 o 
   3   0   6      461.03      512.01     12.56 o 
   4   0   6     2556.04     2750.52     58.48 o 
   5   0   6      330.58      297.49     12.83 o 
   6   0   6      212.91      188.56     13.94 o 
   7   0   6        0.23        9.35     11.01 o 
   8   0   6        5.23        3.94     16.65 o 
  -8   1   6        6.01       -7.72     11.86 o 
  -7   1   6       53.85       58.56     12.55 o 
  -6   1   6      120.97      128.16     10.44 o 
  -5   1   6      136.44      136.41      9.03 o 
  -4   1   6      193.74      158.68      8.54 o 
  -3   1   6     1221.32     1201.81     23.56 o 
  -2   1   6     2896.34     2972.22     52.96 o 
  -1   1   6     1239.59     1190.85     35.05 o 
   0   1   6      352.62      349.26      8.03 o 
   2   1   6     2649.25     2747.36     52.53 o 
   3   1   6     1073.81     1064.15     23.01 o 
   4   1   6      155.44      156.09      8.66 o 
   5   1   6      114.64      128.45      9.12 o 
   6   1   6      163.43      177.33     13.26 o 
   7   1   6       48.54       55.54     15.76 o 
   8   1   6        5.71        3.38     16.41 o 
  -8   2   6        8.13        1.75     12.17 o 
  -7   2   6       35.31       34.63     11.85 o 
  -6   2   6      190.41      167.94     11.20 o 
  -5   2   6      494.67      466.59     15.90 o 
  -4   2   6      193.05      209.14      8.51 o 
  -3   2   6     1447.19     1484.77     30.60 o 
  -2   2   6       18.81       19.41      3.96 o 
  -1   2   6     2448.38     2395.75     51.98 o 
   0   2   6     2651.17     2662.88     54.65 o 
   1   2   6     2744.17     2697.06     52.48 o 
   2   2   6       53.88       66.35      3.85 o 
   3   2   6     1161.93     1199.84     26.31 o 
   4   2   6      137.31      148.63      8.77 o 
   5   2   6      497.18      478.25     16.20 o 
   6   2   6      187.47      201.41     17.69 o 
   7   2   6       30.52       41.21     15.67 o 
   8   2   6        7.81       -8.49     16.72 o 
  -8   3   6       38.52       25.72     13.03 o 
  -7   3   6       21.18       13.47     10.88 o 
  -6   3   6      197.76      212.57     12.31 o 
  -5   3   6      162.42      137.39      9.47 o 
  -4   3   6      448.68      422.78     15.12 o 
  -3   3   6      227.66      231.27      8.90 o 
  -2   3   6     7325.97     7447.39    159.81 o 
  -1   3   6      310.20      297.33      8.54 o 
   0   3   6     1413.87     1491.65     32.80 o 
   1   3   6      284.24      258.52      8.91 o 
   2   3   6     7983.96     8141.08    139.81 o 
   3   3   6      292.03      301.73      9.65 o 
   4   3   6      439.84      451.19     16.96 o 
   5   3   6      162.21      149.56     11.20 o 
   6   3   6      199.37      229.35     18.03 o 
   7   3   6       20.19       22.61     14.09 o 
   8   3   6       42.87       12.08     16.75 o 
  -8   4   6       41.94       35.55     18.45 o 
  -7   4   6        7.59        2.47     10.76 o 
  -6   4   6      109.54      102.23      9.91 o 
  -5   4   6      139.66      136.55     10.00 o 
  -4   4   6      858.72      817.84     20.24 o 
  -3   4   6      632.34      653.02     18.98 o 
  -2   4   6       34.09       39.23      5.18 o 
  -1   4   6     1359.63     1308.98     28.36 o 
   0   4   6     6341.40     6681.95    136.63 o 
   1   4   6     1209.05     1158.32     28.22 o 
   2   4   6       43.58       45.73      4.38 o 
   3   4   6      693.70      707.26     21.19 o 
   4   4   6      906.87      955.02     27.17 o 
   5   4   6      201.59      203.56     14.67 o 
   6   4   6       95.44       81.75     13.92 o 
   7   4   6        5.25        4.29     13.12 o 
   8   4   6       51.55       91.25     22.49 o 
  -8   5   6        0.49        1.43     19.72 o 
  -7   5   6      152.29      173.57     15.66 o 
  -6   5   6       10.11       10.49      8.53 o 
  -5   5   6      255.23      287.33     13.14 o 
  -4   5   6      174.27      162.03     10.12 o 
  -3   5   6     1571.86     1477.34     52.70 o 
  -2   5   6       31.05       38.17      5.07 o 
  -1   5   6     1205.09     1238.47     31.42 o 
   0   5   6      337.45      350.15     11.26 o 
   1   5   6      936.96      947.46     25.37 o 
   2   5   6       34.98       30.26      6.71 o 
   3   5   6     1476.69     1440.72     39.09 o 
   4   5   6      171.21      181.76     11.35 o 
   5   5   6      219.42      237.42     17.80 o 
   6   5   6        8.78        1.29     11.09 o 
   7   5   6      114.28      100.10     17.44 o 
   8   5   6        0.17       21.16     27.64 o 
  -7   6   6       10.05        9.06     12.34 o 
  -6   6   6       47.93       55.04     12.29 o 
  -5   6   6      192.75      200.49     12.07 o 
  -4   6   6      764.29      754.37     23.20 o 
  -3   6   6       50.07       55.11      8.90 o 
  -2   6   6      455.61      449.25     16.41 o 
  -1   6   6     1412.04     1396.58     33.01 o 
   0   6   6     1321.37     1263.75     30.00 o 
   1   6   6     1397.77     1417.39     38.26 o 
   2   6   6      410.49      443.05     17.27 o 
   3   6   6       70.88       73.57      8.15 o 
   4   6   6      835.78      799.57     25.50 o 
   5   6   6      204.09      210.36     13.60 o 
   6   6   6       35.09       28.53     21.68 o 
   7   6   6        8.44        2.98     21.98 o 
  -7   7   6       28.69       32.59     18.19 o 
  -6   7   6       62.10       92.85     14.03 o 
  -5   7   6       31.23       38.08     10.47 o 
  -4   7   6      244.91      231.77     14.78 o 
  -3   7   6       76.21       79.02      9.25 o 
  -2   7   6     2281.19     2285.43     61.56 o 
  -1   7   6      423.40      420.39     15.47 o 
   0   7   6      355.42      365.20     15.98 o 
   1   7   6      315.45      315.61     14.80 o 
   2   7   6     2475.29     2507.68    101.17 o 
   3   7   6       79.54       92.15     10.34 o 
   4   7   6      222.34      217.69     17.36 o 
   5   7   6       30.53       26.96     12.70 o 
   6   7   6       90.87      122.14     26.89 o 
   7   7   6       27.22       30.85     26.47 o 
  -7   8   6        2.76       -9.27     17.23 o 
  -6   8   6        1.51        4.93     11.61 o 
  -5   8   6      201.01      272.79     32.88 o 
  -4   8   6      105.82      111.56     16.31 o 
  -3   8   6      186.51      220.18     26.57 o 
  -2   8   6      159.11      155.71     24.30 o 
  -1   8   6     1819.56     1776.82     48.18 o 
   0   8   6      242.77      229.46     12.69 o 
   1   8   6     1823.92     1789.69     48.33 o 
   2   8   6      169.45      165.96     12.01 o 
   3   8   6      135.99      142.05     12.39 o 
   4   8   6       87.45      103.72     12.20 o 
   5   8   6      243.36      277.18     29.83 o 
   6   8   6        1.38       12.10     20.78 o 
   7   8   6        1.85        9.54     25.72 o 
  -6   9   6       10.43       21.72     26.74 o 
  -5   9   6       70.69       56.65     16.76 o 
  -4   9   6      219.37      232.43     21.60 o 
  -3   9   6      354.66      345.75     24.19 o 
  -2   9   6      483.74      489.38     27.65 o 
  -1   9   6      756.53      750.27     61.98 o 
   0   9   6      139.98      110.17     14.49 o 
   1   9   6      623.19      573.27     23.00 o 
   2   9   6      529.45      488.13     21.05 o 
   3   9   6      327.06      342.70     18.59 o 
   4   9   6      212.55      210.57     16.18 o 
   5   9   6       52.82       62.43     23.04 o 
   6   9   6       18.91       21.76     23.95 o 
  -5  10   6       59.52       46.19     18.31 o 
  -4  10   6      314.06      354.82     44.67 o 
  -3  10   6       22.76        7.29     14.11 o 
  -2  10   6       12.62       13.17     13.42 o 
  -1  10   6       27.59       43.12     14.00 o 
   0  10   6      709.18      766.15     52.57 o 
   1  10   6       43.51       33.89     13.43 o 
   2  10   6        3.30       11.45     12.91 o 
   3  10   6       29.58       20.59     16.08 o 
   4  10   6      311.82      333.92     23.45 o 
   5  10   6       59.55       45.63     17.73 o 
  -5  11   6       46.27       70.70     20.25 o 
  -4  11   6        5.80       13.66     17.23 o 
  -3  11   6      360.87      382.79     28.45 o 
  -2  11   6      248.00      254.75     39.93 o 
  -1  11   6      313.49      301.78     23.96 o 
   0  11   6       98.92       71.03     16.49 o 
   1  11   6      319.70      291.48     23.06 o 
   2  11   6      262.64      274.11     22.97 o 
   3  11   6      357.03      331.61     25.20 o 
   4  11   6        7.57       21.78     15.88 o 
   5  11   6       48.29       42.01     27.49 o 
  -4  12   6       10.74       23.39     20.03 o 
  -3  12   6      104.56      117.84     22.97 o 
  -2  12   6      110.18      112.26     21.13 o 
  -1  12   6      390.93      433.36     29.94 o 
   0  12   6       17.43       20.90     22.59 o 
   1  12   6      344.38      357.70     27.61 o 
   2  12   6       90.54       83.55     17.62 o 
   3  12   6      120.99      121.31     19.92 o 
   4  12   6       13.90       10.61     16.66 o 
  -2  13   6      196.89      237.79     25.98 o 
  -1  13   6       23.15       16.54     17.31 o 
   0  13   6       56.65       50.07     18.48 o 
   1  13   6       19.52       24.47     18.04 o 
   2  13   6      212.43      221.62     24.09 o 
   1   0   7     4769.69     5179.95     92.99 o 
   2   0   7     3176.42     3421.10     62.84 o 
   3   0   7      710.12      669.44     15.55 o 
   4   0   7      964.68      953.24     24.18 o 
   5   0   7      637.59      628.36     19.23 o 
   6   0   7        9.49        1.17      7.43 o 
   7   0   7       34.55       11.98     11.30 o 
   8   0   7       24.73       24.74     17.65 o 
  -8   1   7       13.87       -0.51     12.22 o 
  -7   1   7       50.33       51.79     12.25 o 
  -6   1   7      283.28      296.86     14.64 o 
  -5   1   7       36.68       42.29      7.24 o 
  -4   1   7       70.08       79.06      7.22 o 
  -3   1   7       39.85       30.30      4.48 o 
  -2   1   7     1634.91     1605.57     31.51 o 
  -1   1   7      763.63      695.95     15.33 o 
   0   1   7      129.80      146.78      5.95 o 
   1   1   7      821.00      784.62     15.49 o 
   2   1   7     1669.45     1634.04     31.33 o 
   3   1   7       69.67       66.52      4.82 o 
   4   1   7      114.82      114.50      7.99 o 
   5   1   7       20.44       18.68      6.91 o 
   6   1   7      326.16      331.73     14.85 o 
   7   1   7       37.10       23.20     16.14 o 
   8   1   7       20.83       24.11     18.28 o 
  -8   2   7        3.46       -3.87     11.81 o 
  -7   2   7        8.37       12.32     11.31 o 
  -6   2   7       64.79       52.07      8.90 o 
  -5   2   7      261.12      241.15     11.94 o 
  -4   2   7     1857.92     1806.34     47.00 o 
  -3   2   7      144.78      142.61      6.99 o 
  -2   2   7      848.24      867.26     18.48 o 
  -1   2   7      699.29      674.78     15.73 o 
   0   2   7     7353.87     7348.25    145.98 o 
   1   2   7      607.85      607.99     13.93 o 
   2   2   7      865.50      932.62     18.89 o 
   3   2   7      192.69      193.21     10.31 o 
   4   2   7     1926.67     1845.30     40.93 o 
   5   2   7      266.25      253.70     12.41 o 
   6   2   7       77.66       69.81     13.41 o 
   7   2   7        7.02       12.54     14.92 o 
   8   2   7        4.08      -19.27     17.11 o 
  -8   3   7       11.51        0.78     13.27 o 
  -7   3   7      125.33      126.76     14.55 o 
  -6   3   7       87.88       81.69      9.84 o 
  -5   3   7       79.62       76.68      8.52 o 
  -4   3   7      157.34      147.86      7.99 o 
  -3   3   7     1813.97     1816.70     36.73 o 
  -2   3   7     1222.18     1207.56     27.11 o 
  -1   3   7     2639.86     2628.30     66.94 o 
   0   3   7      399.98      393.09     11.67 o 
   1   3   7     2678.41     2730.45     50.13 o 
   2   3   7     1050.90     1050.00     22.70 o 
   3   3   7     1895.06     1900.32     36.33 o 
   4   3   7      180.55      187.04     11.20 o 
   5   3   7       59.24       72.80      9.39 o 
   6   3   7       95.31      110.85     15.11 o 
   7   3   7      127.25      134.25     17.78 o 
   8   3   7       10.15        4.03     26.36 o 
  -8   4   7        6.57        8.44     12.85 o 
  -7   4   7       11.27       11.55     11.56 o 
  -6   4   7       14.79       11.50      8.33 o 
  -5   4   7      471.54      456.32     16.54 o 
  -4   4   7      223.69      221.07      9.80 o 
  -3   4   7      358.49      349.77     12.90 o 
  -2   4   7       73.64       92.29     12.00 o 
  -1   4   7     3049.09     3179.84     69.59 o 
   0   4   7     1603.91     1547.58     34.57 o 
   1   4   7     3277.59     3439.46     70.08 o 
   2   4   7       64.42       63.90      4.94 o 
   3   4   7      280.63      284.99     10.93 o 
   4   4   7      246.87      256.98     13.00 o 
   5   4   7      384.89      382.69     17.94 o 
   6   4   7        6.37        0.96     10.98 o 
   7   4   7       15.77       11.54     20.29 o 
   8   4   7        7.86       11.12     27.11 o 
  -7   5   7        5.97        8.97     11.69 o 
  -6   5   7      183.52      210.19     14.20 o 
  -5   5   7       89.03       85.92      9.37 o 
  -4   5   7      374.00      362.93     14.64 o 
  -3   5   7      279.75      294.83     12.44 o 
  -2   5   7     3559.93     3601.05     77.40 o 
  -1   5   7      343.87      357.08     11.88 o 
   0   5   7       13.25       21.24      4.44 o 
   1   5   7      377.17      408.95     12.86 o 
   2   5   7     3621.97     3692.00     77.57 o 
   3   5   7      242.96      246.94     12.68 o 
   4   5   7      327.64      333.04     17.13 o 
   5   5   7       70.93       80.74     13.74 o 
   6   5   7      191.96      200.13     27.04 o 
   7   5   7        6.18        3.28     22.81 o 
  -7   6   7        4.34        5.25     12.02 o 
  -6   6   7       29.98       35.36      9.93 o 
  -5   6   7      226.92      222.64     13.03 o 
  -4   6   7      876.51      844.59     25.25 o 
  -3   6   7      404.20      407.63     18.11 o 
  -2   6   7      351.13      355.14     16.43 o 
  -1   6   7      947.95      885.69     27.76 o 
   0   6   7     1148.85     1141.55     39.92 o 
   1   6   7      912.72      898.96     23.27 o 
   2   6   7      345.13      360.48     15.73 o 
   3   6   7      343.49      336.45     16.17 o 
   4   6   7      920.49      921.60     35.64 o 
   5   6   7      256.45      290.15     20.40 o 
   6   6   7       34.20       38.69     21.00 o 
   7   6   7        3.71      -17.87     20.48 o 
  -7   7   7       42.06       47.46     14.07 o 
  -6   7   7        7.24        6.65     11.38 o 
  -5   7   7       82.52       91.52     18.42 o 
  -4   7   7       98.73      109.51     12.83 o 
  -3   7   7      204.74      193.63     16.33 o 
  -2   7   7       14.26       10.84      8.37 o 
  -1   7   7      683.80      675.61     24.69 o 
   0   7   7       62.60       72.05     15.80 o 
   1   7   7      748.04      758.49     23.77 o 
   2   7   7        5.26        3.03      7.40 o 
   3   7   7      175.02      181.50     13.02 o 
   4   7   7      131.47      144.68     29.39 o 
   5   7   7       78.66       98.28     15.89 o 
   6   7   7        8.10       12.10     21.76 o 
   7   7   7       51.04       95.33     28.92 o 
  -6   8   7       13.69       20.83     12.89 o 
  -5   8   7       16.53       14.03     23.08 o 
  -4   8   7      338.81      372.42     25.02 o 
  -3   8   7        3.82        8.38     12.44 o 
  -2   8   7       55.04       63.77     12.96 o 
  -1   8   7      310.45      332.88     21.27 o 
   0   8   7     1559.32     1596.87     56.23 o 
   1   8   7      293.73      283.61     20.07 o 
   2   8   7       46.83       41.53     11.76 o 
   3   8   7       14.68       18.67      9.58 o 
   4   8   7      353.88      356.40     19.09 o 
   5   8   7        8.00        9.86     12.83 o 
   6   8   7       10.95        8.94     22.78 o 
  -6   9   7       47.13       59.19     18.46 o 
  -5   9   7       72.91      104.80     26.96 o 
  -4   9   7      163.68      165.32     19.90 o 
  -3   9   7      908.18      926.39     40.93 o 
  -2   9   7     1363.92     1374.12     75.19 o 
  -1   9   7      538.75      520.48     29.34 o 
   0   9   7       75.61       88.60     14.68 o 
   1   9   7      491.10      463.50     26.85 o 
   2   9   7     1369.45     1282.02     49.48 o 
   3   9   7      885.78      911.69     39.55 o 
   4   9   7      194.35      186.98     19.09 o 
   5   9   7       60.42       68.84     23.81 o 
   6   9   7       38.42       53.36     25.76 o 
  -5  10   7       73.54      114.68     31.83 o 
  -4  10   7       33.34       38.74     16.96 o 
  -3  10   7      299.17      284.42     24.81 o 
  -2  10   7        5.00       16.41     14.01 o 
  -1  10   7      208.88      235.43     20.59 o 
   0  10   7       14.05       10.67     13.13 o 
   1  10   7      194.58      213.06     20.35 o 
   2  10   7        3.02       12.51     13.17 o 
   3  10   7      326.64      308.51     23.33 o 
   4  10   7       26.00       30.01     15.33 o 
   5  10   7       87.73      114.07     29.30 o 
  -4  11   7        6.39        2.61     17.26 o 
  -3  11   7      247.98      257.85     25.76 o 
  -2  11   7      326.26      298.95     25.11 o 
  -1  11   7      304.96      290.87     34.71 o 
   0  11   7        2.92        1.31     14.14 o 
   1  11   7      299.93      318.60     24.16 o 
   2  11   7      344.00      340.51     25.13 o 
   3  11   7      245.29      240.30     22.70 o 
   4  11   7        4.25       -2.25     19.78 o 
  -3  12   7       10.11       26.66     18.59 o 
  -2  12   7       21.93       26.47     18.49 o 
  -1  12   7       27.19       35.46     17.67 o 
   0  12   7      775.13      848.49     41.43 o 
   1  12   7       20.35       41.39     16.30 o 
   2  12   7       33.80       53.27     17.77 o 
   3  12   7        8.72       25.09     17.29 o 
  -2  13   7       66.75       71.71     25.61 o 
  -1  13   7       95.86      118.16     22.36 o 
   0  13   7       33.55       46.50     18.37 o 
   1  13   7       93.71      132.02     25.40 o 
   2  13   7       66.26       77.18     19.37 o 
   0   0   8       76.97       59.22      5.45 o 
   1   0   8     2422.83     2517.23     46.83 o 
   2   0   8      988.39     1022.25     21.38 o 
   3   0   8     1722.65     1788.24     35.17 o 
   4   0   8      487.24      464.74     15.23 o 
   5   0   8       42.29       47.43      7.74 o 
   6   0   8       30.08       18.89      8.20 o 
   7   0   8       26.93       21.05     11.70 o 
   8   0   8      148.84      133.64     16.23 o 
  -8   1   8        5.37        4.33     13.08 o 
  -7   1   8       51.24       57.04     13.13 o 
  -6   1   8        9.11        3.03      7.80 o 
  -5   1   8        6.36       10.76      6.74 o 
  -4   1   8     1137.99     1070.91     28.19 o 
  -3   1   8     1533.26     1598.09     32.34 o 
  -2   1   8     2706.85     2701.27     50.14 o 
  -1   1   8     1164.17     1217.28     67.24 o 
   0   1   8      690.84      607.53     13.25 o 
   1   1   8     1579.55     1576.92     43.78 o 
   2   1   8     2601.70     2635.69     49.76 o 
   3   1   8     1561.19     1633.73     32.12 o 
   4   1   8     1313.01     1259.54     28.85 o 
   5   1   8        3.49       10.15      7.06 o 
   6   1   8       22.21       15.83      8.17 o 
   7   1   8       63.99       44.37     12.73 o 
   8   1   8        4.52        3.51     16.96 o 
  -8   2   8       12.72        9.15     13.57 o 
  -7   2   8       46.47       52.90     12.61 o 
  -6   2   8      130.11      135.06     11.25 o 
  -5   2   8      150.81      162.89     10.30 o 
  -4   2   8      366.67      352.57     15.11 o 
  -3   2   8      344.99      324.36     10.29 o 
  -2   2   8     2819.31     2800.63     50.41 o 
  -1   2   8      633.79      600.69     14.58 o 
   0   2   8     1153.98     1185.54     26.80 o 
   1   2   8      546.87      518.42     12.68 o 
   2   2   8     2471.72     2617.21     50.46 o 
   3   2   8      300.43      278.74      9.51 o 
   4   2   8      358.41      346.04     13.15 o 
   5   2   8      110.44      122.84      9.92 o 
   6   2   8      126.55      128.09     11.19 o 
   7   2   8       45.05       44.58     15.99 o 
   8   2   8        8.33       14.71     25.34 o 
  -8   3   8       10.86       -3.11     13.44 o 
  -7   3   8        0.06        7.17     11.08 o 
  -6   3   8      247.29      259.90     17.59 o 
  -5   3   8      251.23      254.82     16.01 o 
  -4   3   8      100.17      104.09      7.28 o 
  -3   3   8      270.55      263.85      9.62 o 
  -2   3   8     2141.94     2106.47     45.53 o 
  -1   3   8     1193.52     1196.99     34.13 o 
   0   3   8      187.13      178.12      8.06 o 
   1   3   8     1300.54     1287.07     25.31 o 
   2   3   8     2019.60     1982.84     38.89 o 
   3   3   8      214.94      219.72     11.96 o 
   4   3   8      111.14      114.04      8.10 o 
   5   3   8      227.45      231.72     14.42 o 
   6   3   8      250.66      282.90     30.17 o 
   7   3   8        0.69      -26.17     19.12 o 
   8   3   8        8.78        1.55     27.11 o 
  -7   4   8       30.14       27.80     12.38 o 
  -6   4   8       81.18       83.75     10.29 o 
  -5   4   8       93.80      103.28      9.85 o 
  -4   4   8     1034.87     1014.14     23.67 o 
  -3   4   8      524.27      504.66     16.45 o 
  -2   4   8      834.96      862.29     27.75 o 
  -1   4   8     1328.03     1310.70     37.84 o 
   0   4   8     2994.22     3066.17     76.51 o 
   1   4   8     1467.70     1462.60     32.11 o 
   2   4   8      973.84      982.02     23.48 o 
   3   4   8      549.54      573.01     30.90 o 
   4   4   8     1005.74     1028.69     39.05 o 
   5   4   8       67.28       85.41     13.92 o 
   6   4   8       91.05      100.35     23.27 o 
   7   4   8       32.73       50.80     22.93 o 
  -7   5   8       30.98       33.46     13.09 o 
  -6   5   8       20.60       16.51      9.26 o 
  -5   5   8        6.99        4.63      8.00 o 
  -4   5   8      474.34      461.04     14.96 o 
  -3   5   8      617.48      606.65     19.25 o 
  -2   5   8      463.41      445.25     18.03 o 
  -1   5   8     1249.30     1175.36     35.46 o 
   0   5   8     1838.45     1793.16     47.98 o 
   1   5   8     1400.88     1349.35     48.32 o 
   2   5   8      445.36      413.54     20.54 o 
   3   5   8      691.99      677.52     27.77 o 
   4   5   8      539.49      536.28     25.28 o 
   5   5   8       14.98       10.61     11.15 o 
   6   5   8       12.40       12.82     19.80 o 
   7   5   8       31.02       62.18     25.57 o 
  -7   6   8        9.81       16.92     12.73 o 
  -6   6   8       44.42       51.10     10.95 o 
  -5   6   8       36.38       31.69      8.95 o 
  -4   6   8      117.72      126.35     10.86 o 
  -3   6   8      596.95      602.07     26.91 o 
  -2   6   8      316.12      293.74     15.57 o 
  -1   6   8      496.12      467.08     18.64 o 
   0   6   8     1226.97     1167.51     35.96 o 
   1   6   8      441.09      434.64     19.33 o 
   2   6   8      325.70      329.37     19.80 o 
   3   6   8      596.00      625.41     22.75 o 
   4   6   8       93.38      108.27     14.58 o 
   5   6   8       40.86       51.19     13.89 o 
   6   6   8       48.13       33.18     20.29 o 
   7   6   8        9.59       22.40     25.00 o 
  -7   7   8        1.88        7.91     13.81 o 
  -6   7   8       77.99       99.20     14.67 o 
  -5   7   8      104.93      116.33     11.89 o 
  -4   7   8        1.53        2.82      9.31 o 
  -3   7   8      251.81      248.53     15.61 o 
  -2   7   8      645.69      621.91     36.09 o 
  -1   7   8      280.32      274.16     15.51 o 
   0   7   8      374.40      373.79     17.64 o 
   1   7   8      251.02      247.94     17.92 o 
   2   7   8      627.68      620.61     29.09 o 
   3   7   8      244.22      253.18     37.05 o 
   4   7   8        1.03       -9.93      8.95 o 
   5   7   8      126.25      179.23     18.46 o 
   6   7   8       78.32       86.92     25.98 o 
   7   7   8        1.93      -33.54     22.36 o 
  -6   8   8      102.78      118.59     15.54 o 
  -5   8   8      137.66      143.45     28.06 o 
  -4   8   8      117.22      114.55     16.91 o 
  -3   8   8       36.63       51.45     14.08 o 
  -2   8   8      194.48      200.43     18.34 o 
  -1   8   8      808.89      756.56     33.56 o 
   0   8   8      612.43      575.09     28.59 o 
   1   8   8      791.57      768.19     33.80 o 
   2   8   8      252.02      269.13     19.66 o 
   3   8   8       67.89       61.66     14.25 o 
   4   8   8       73.87       85.97     15.52 o 
   5   8   8      125.34      130.66     17.91 o 
  -6   9   8       45.50       56.81     20.33 o 
  -5   9   8      255.79      279.51     35.67 o 
  -4   9   8      133.19      151.72     19.35 o 
  -3   9   8       75.69       97.54     16.97 o 
  -2   9   8      349.93      381.86     26.53 o 
  -1   9   8      220.36      227.94     20.54 o 
   0   9   8      994.66      997.35     61.54 o 
   1   9   8      310.81      327.27     29.55 o 
   2   9   8      302.77      281.23     22.20 o 
   3   9   8       30.45       44.48     15.19 o 
   4   9   8      125.63      139.97     19.29 o 
   5   9   8      232.34      222.11     23.20 o 
   6   9   8       41.75       63.01     35.37 o 
  -5  10   8       19.84        9.54     25.08 o 
  -4  10   8      236.45      241.69     31.45 o 
  -3  10   8      118.42      153.95     20.09 o 
  -2  10   8       46.91       38.02     15.27 o 
  -1  10   8      185.32      192.70     20.48 o 
   0  10   8      913.56      786.98     42.16 o 
   1  10   8      219.48      229.58     38.82 o 
   2  10   8       49.67       40.70     15.25 o 
   3  10   8      144.47      187.60     21.14 o 
   4  10   8      230.72      276.69     24.58 o 
   5  10   8       18.68       38.36     17.22 o 
  -4  11   8       46.50       76.84     21.18 o 
  -3  11   8       64.51       88.49     20.51 o 
  -2  11   8      205.44      215.99     22.75 o 
  -1  11   8      270.08      260.77     27.58 o 
   0  11   8      457.67      447.10     28.67 o 
   1  11   8      249.17      247.31     23.13 o 
   2  11   8      214.68      240.00     26.79 o 
   3  11   8       55.80       48.03     17.54 o 
   4  11   8       48.22       59.48     19.32 o 
  -3  12   8      132.51      134.14     22.87 o 
  -2  12   8      131.91      150.18     22.84 o 
  -1  12   8      340.76      300.25     27.10 o 
   0  12   8        0.13      -17.42     14.14 o 
   1  12   8      348.17      321.43     27.13 o 
   2  12   8      130.32      171.77     22.42 o 
   3  12   8      158.14      140.77     22.08 o 
  -1  13   8       96.51      108.05     21.54 o 
   0  13   8        0.40       10.97     17.64 o 
   1  13   8       85.62      102.27     21.12 o 
   1   0   9        9.90        9.20      3.82 o 
   2   0   9     1620.97     1581.60     31.39 o 
   3   0   9       12.03       12.94      4.52 o 
   4   0   9        8.88        0.43      5.79 o 
   5   0   9        7.15       12.48      7.25 o 
   6   0   9      222.58      235.14     13.26 o 
   7   0   9       21.64       26.43     12.16 o 
   8   0   9        0.88      -18.64     15.91 o 
  -8   1   9        2.25        1.09     13.38 o 
  -7   1   9       10.73       -4.91     10.88 o 
  -6   1   9      154.79      151.67     15.18 o 
  -5   1   9      323.09      315.90     14.26 o 
  -4   1   9      375.41      354.47     13.77 o 
  -3   1   9      191.05      193.49      8.74 o 
  -2   1   9      862.51      903.33     19.78 o 
  -1   1   9     3712.84     3734.77     77.35 o 
   0   1   9     4011.63     4119.93     74.85 o 
   1   1   9     3759.93     3822.77     63.24 o 
   2   1   9      841.38      887.93     19.26 o 
   3   1   9      249.85      248.12      8.93 o 
   4   1   9      326.13      328.82     13.39 o 
   5   1   9      348.34      359.58     15.08 o 
   6   1   9      130.14      130.81     13.37 o 
   7   1   9       14.82        9.34     14.72 o 
   8   1   9        0.95        0.23     25.19 o 
  -8   2   9       15.88       22.56     13.51 o 
  -7   2   9       58.20       64.91     12.99 o 
  -6   2   9       18.35       13.44      8.82 o 
  -5   2   9      318.23      320.54     14.51 o 
  -4   2   9      299.46      268.46     12.70 o 
  -3   2   9      224.16      230.13      9.09 o 
  -2   2   9     1120.93     1103.33     20.32 o 
  -1   2   9     1294.19     1273.08     39.73 o 
   0   2   9      606.34      558.57     15.84 o 
   1   2   9      927.84      961.86     29.46 o 
   2   2   9     1029.57     1040.62     25.46 o 
   3   2   9      139.34      136.81     10.15 o 
   4   2   9      348.58      339.70     15.95 o 
   5   2   9      316.97      332.34     17.35 o 
   6   2   9       21.68       24.61     10.70 o 
   7   2   9       46.19       74.33     24.13 o 
   8   2   9       13.79      -33.41     24.06 o 
  -7   3   9       18.85       19.24     11.44 o 
  -6   3   9       91.47       85.34     12.35 o 
  -5   3   9      213.54      199.94     12.24 o 
  -4   3   9     1435.19     1404.43     33.95 o 
  -3   3   9       35.66       31.15      5.54 o 
  -2   3   9      247.63      250.75     12.76 o 
  -1   3   9      277.68      279.90      9.67 o 
   0   3   9     3379.44     3257.49     67.59 o 
   1   3   9      185.15      193.71      9.39 o 
   2   3   9      255.98      258.36     10.36 o 
   3   3   9       31.37       35.90      6.08 o 
   4   3   9     1394.91     1393.25     39.28 o 
   5   3   9      253.88      241.65     18.25 o 
   6   3   9       92.97       99.90     15.87 o 
   7   3   9       18.89       39.71     24.62 o 
  -7   4   9        8.15        4.18     12.44 o 
  -6   4   9      110.44      119.51     11.45 o 
  -5   4   9       69.55       64.87      9.56 o 
  -4   4   9      305.14      318.65     12.25 o 
  -3   4   9      200.59      198.72     10.69 o 
  -2   4   9     2768.01     2765.47     72.70 o 
  -1   4   9      637.79      637.41     21.40 o 
   0   4   9       44.35       45.78      9.74 o 
   1   4   9      657.20      648.42     28.27 o 
   2   4   9     2979.35     2986.73    117.14 o 
   3   4   9      239.69      251.83     12.50 o 
   4   4   9      291.49      325.90     23.00 o 
   5   4   9       73.45       79.54     13.51 o 
   6   4   9      114.40      162.45     25.94 o 
   7   4   9        7.59       -9.88     22.48 o 
  -7   5   9        4.86       -6.75     12.03 o 
  -6   5   9       32.12       17.57      9.66 o 
  -5   5   9      321.95      335.58     15.63 o 
  -4   5   9      161.97      164.47      9.78 o 
  -3   5   9      506.48      465.75     20.18 o 
  -2   5   9      889.63      829.47     27.19 o 
  -1   5   9      929.42      916.27     29.25 o 
   0   5   9       11.30       20.53      7.21 o 
   1   5   9     1021.18     1016.71     29.58 o 
   2   5   9      863.18      833.03     28.75 o 
   3   5   9      549.50      532.16     23.65 o 
   4   5   9      165.17      186.78     34.62 o 
   5   5   9      306.29      351.38     22.81 o 
   6   5   9       45.70       25.98     20.40 o 
   7   5   9        3.30       49.44     23.53 o 
  -7   6   9       14.09       11.53     13.31 o 
  -6   6   9       68.34       85.77     11.78 o 
  -5   6   9        7.84        9.93      9.19 o 
  -4   6   9       51.11       47.52     10.74 o 
  -3   6   9      426.10      442.77     19.22 o 
  -2   6   9      818.03      830.39     26.56 o 
  -1   6   9      701.73      672.53     23.59 o 
   0   6   9      291.43      275.04     17.01 o 
   1   6   9      680.51      611.22     22.80 o 
   2   6   9      647.64      627.96     24.01 o 
   3   6   9      389.04      363.54     25.57 o 
   4   6   9       29.15        1.55     17.08 o 
   5   6   9        2.65       -6.49     16.59 o 
   7   6   9       11.93       11.09     23.00 o 
  -6   7   9       11.13       25.79     10.66 o 
  -5   7   9       98.15      109.81     11.54 o 
  -4   7   9      179.94      208.39     15.84 o 
  -3   7   9       22.47       17.89      9.77 o 
  -2   7   9       72.83       74.20     10.58 o 
  -1   7   9      108.85      113.18     11.59 o 
   0   7   9     1650.55     1612.63     45.94 o 
   1   7   9      143.25      138.07     13.66 o 
   2   7   9       59.26       57.21     12.59 o 
   3   7   9        7.68        4.37     11.21 o 
   4   7   9      195.92      216.84     18.93 o 
   5   7   9       86.22      102.87     23.42 o 
  -6   8   9       11.99       18.99     15.53 o 
  -5   8   9       12.02       10.38     13.31 o 
  -4   8   9       55.87       51.76     12.84 o 
  -3   8   9     1107.26     1184.93     44.75 o 
  -2   8   9      156.09      162.95     14.55 o 
  -1   8   9      723.70      717.77     26.76 o 
   0   8   9      221.63      184.59     17.82 o 
   1   8   9      749.01      729.63     32.95 o 
   2   8   9      131.12      128.85     16.54 o 
   3   8   9     1170.42     1154.78     79.08 o 
   4   8   9       58.14       44.96     14.92 o 
   5   8   9       23.47       10.31     15.26 o 
  -5   9   9       22.24       22.74     26.43 o 
  -4   9   9      140.60      157.27     20.08 o 
  -3   9   9      176.17      178.28     20.29 o 
  -2   9   9       99.53      120.80     17.40 o 
  -1   9   9        7.07       26.65     13.52 o 
   0   9   9      360.57      413.08     39.18 o 
   1   9   9       56.04       54.14     13.81 o 
   2   9   9       97.63      108.11     20.78 o 
   3   9   9      173.15      185.06     19.89 o 
   4   9   9      128.21      112.31     18.37 o 
   5   9   9       15.32       16.57     16.85 o 
  -5  10   9       29.78       54.26     27.26 o 
  -4  10   9      101.73      102.69     19.98 o 
  -3  10   9       41.91       27.87     16.97 o 
  -2  10   9      818.04      786.85     60.03 o 
  -1  10   9       57.49       69.22     16.10 o 
   0  10   9       39.18       21.90     14.01 o 
   1  10   9       57.45       51.15     15.56 o 
   2  10   9      797.90      871.97     39.95 o 
   3  10   9       30.32       33.64     16.17 o 
   4  10   9      109.04      103.77     19.49 o 
   5  10   9       22.73        6.58     17.21 o 
  -4  11   9       62.75       66.50     27.62 o 
  -3  11   9       94.20       90.48     21.14 o 
  -2  11   9        9.71       -7.16     14.72 o 
  -1  11   9      317.57      322.33     25.90 o 
   0  11   9       57.46       62.44     17.14 o 
   1  11   9      333.47      357.36     26.84 o 
   2  11   9       16.72        0.03     15.09 o 
   3  11   9       98.76      107.50     19.22 o 
   4  11   9       62.13       75.66     19.61 o 
  -2  12   9        0.08        2.14     18.03 o 
  -1  12   9      236.49      261.61     25.35 o 
   0  12   9       91.68       66.61     18.90 o 
   1  12   9      237.73      244.06     24.94 o 
   2  12   9        2.29        9.35     17.55 o 
   0   0  10      358.01      341.08     11.95 o 
   1   0  10      770.73      731.25     16.32 o 
   2   0  10       11.19        9.89      4.11 o 
   3   0  10      597.09      606.37     15.46 o 
   4   0  10        0.61       -1.90      6.00 o 
   5   0  10       59.71       54.59     10.21 o 
   6   0  10        1.78        6.33     10.08 o 
   7   0  10       15.55       18.24     15.73 o 
  -7   1  10        3.06        1.29     13.79 o 
  -6   1  10       56.18       44.82      9.44 o 
  -5   1  10       98.12      109.81      9.73 o 
  -4   1  10      568.40      562.45     17.69 o 
  -3   1  10      243.02      227.40      9.64 o 
  -2   1  10       20.79       23.85      3.74 o 
  -1   1  10      228.41      206.15      7.52 o 
   0   1  10     3026.97     2928.92     61.23 o 
   1   1  10      177.00      173.31      8.36 o 
   2   1  10       24.20       26.59      5.17 o 
   3   1  10      273.18      265.15     10.89 o 
   4   1  10      535.27      538.43     20.78 o 
   5   1  10      115.60      129.25     11.98 o 
   6   1  10       48.92       34.11     11.18 o 
   7   1  10        1.85        9.86     14.77 o 
  -7   2  10       23.75       26.99     12.64 o 
  -6   2  10      145.73      160.45     12.47 o 
  -5   2  10       38.80       33.62      8.25 o 
  -4   2  10      138.91      146.02     10.02 o 
  -3   2  10      294.07      286.15     10.61 o 
  -2   2  10     3423.36     3410.90     74.48 o 
  -1   2  10      132.28      133.01      7.61 o 
   0   2  10      127.64      122.62      6.95 o 
   1   2  10      197.33      192.46      8.61 o 
   2   2  10     3578.44     3733.56     74.55 o 
   3   2  10      300.88      300.87     11.85 o 
   4   2  10      131.20      134.47     12.94 o 
   5   2  10       49.07       55.36     10.34 o 
   6   2  10      149.57      165.38     15.34 o 
   7   2  10       28.06       39.97     23.27 o 
  -7   3  10       12.55       11.83     12.33 o 
  -6   3  10       59.57       61.54     10.39 o 
  -5   3  10      307.09      301.44     14.86 o 
  -4   3  10       63.54       69.11      8.58 o 
  -3   3  10      228.87      221.38      9.93 o 
  -2   3  10      238.68      220.32     12.61 o 
  -1   3  10     1646.07     1648.68     40.92 o 
   0   3  10     1176.44     1133.77     26.90 o 
   1   3  10     1636.18     1609.22     36.66 o 
   2   3  10      250.48      248.55     11.41 o 
   3   3  10      241.38      247.78     11.06 o 
   4   3  10       74.12       67.86      9.68 o 
   5   3  10      339.26      359.38     18.35 o 
   6   3  10       56.27       71.87     15.71 o 
   7   3  10       12.39       21.12     23.49 o 
  -7   4  10       67.49       57.25     13.58 o 
  -6   4  10       68.14       83.28     11.25 o 
  -5   4  10      138.00      140.54     11.63 o 
  -4   4  10      167.14      173.66     11.39 o 
  -3   4  10     1177.73     1126.30     36.93 o 
  -2   4  10     1252.23     1243.29     35.11 o 
  -1   4  10      533.80      502.22     21.79 o 
   0   4  10      388.37      370.50     19.86 o 
   1   4  10      364.78      348.69     16.29 o 
   2   4  10     1122.19     1134.72     34.37 o 
   3   4  10     1170.15     1192.58     64.03 o 
   4   4  10      168.40      138.77     24.93 o 
   5   4  10      106.06       92.70     14.75 o 
   6   4  10       45.82       56.85     15.63 o 
   7   4  10       44.24       76.17     26.85 o 
  -7   5  10        6.33       12.33     12.92 o 
  -6   5  10      126.47      135.79     13.01 o 
  -5   5  10       21.13       20.01      9.19 o 
  -4   5  10      923.55      886.34     23.39 o 
  -3   5  10       44.51       54.99      9.66 o 
  -2   5  10      761.75      740.49     24.84 o 
  -1   5  10       72.32       84.12      9.47 o 
   0   5  10     3634.26     3622.38     90.80 o 
   1   5  10       59.29       65.08      8.58 o 
   2   5  10      676.36      665.78     32.71 o 
   3   5  10       40.24       44.31     12.09 o 
   4   5  10     1163.41     1186.66     60.37 o 
   5   5  10       21.66       26.51     20.36 o 
  -6   6  10       83.35       97.25     12.04 o 
  -5   6  10       71.17       84.15     11.15 o 
  -4   6  10        6.94       -0.67      9.47 o 
  -3   6  10      157.10      156.40     13.36 o 
  -2   6  10      856.20      806.52     26.50 o 
  -1   6  10      655.42      678.07     23.31 o 
   0   6  10      155.68      147.72     11.90 o 
   1   6  10      512.21      508.34     21.54 o 
   2   6  10      689.06      649.80     24.87 o 
   3   6  10      156.62      159.77     15.83 o 
   4   6  10        2.69      -10.75     18.10 o 
   5   6  10       57.15       72.86     22.89 o 
  -6   7  10       41.43       46.72     12.20 o 
  -5   7  10       98.03       86.32     12.96 o 
  -4   7  10       68.89       73.02     12.88 o 
  -3   7  10      131.16      151.94     18.67 o 
  -2   7  10       10.21        7.12      9.32 o 
  -1   7  10      606.79      579.78     26.28 o 
   0   7  10       24.60       34.39      9.58 o 
   1   7  10      622.58      612.05     25.63 o 
   2   7  10        8.93        7.19     10.89 o 
   3   7  10      131.57      136.72     16.55 o 
   4   7  10       62.91       63.21     16.20 o 
   5   7  10       86.72       95.14     25.57 o 
  -6   8  10       33.32       35.03     16.40 o 
  -5   8  10       15.92       36.10     13.03 o 
  -4   8  10       76.19       89.02     13.99 o 
  -3   8  10       57.55       57.81     12.24 o 
  -2   8  10      737.81      746.04     28.43 o 
  -1   8  10      221.02      216.90     15.46 o 
   0   8  10       56.16       57.53     10.90 o 
   1   8  10      272.41      265.03     20.70 o 
   2   8  10      776.22      761.82     34.76 o 
   3   8  10       77.77       81.48     15.27 o 
   4   8  10       70.89       69.82     15.74 o 
   5   8  10       18.38       23.81     16.09 o 
  -5   9  10       93.92       81.68     29.30 o 
  -4   9  10      172.48      199.70     22.01 o 
  -3   9  10       42.25       33.79     15.63 o 
  -2   9  10       83.45       96.62     17.01 o 
  -1   9  10      407.75      411.93     26.83 o 
   0   9  10      707.45      705.57     34.38 o 
   1   9  10      387.36      379.65     26.53 o 
   2   9  10       84.67      101.33     17.07 o 
   3   9  10       51.89       43.73     14.96 o 
   4   9  10      183.23      195.07     21.93 o 
   5   9  10      111.01      125.30     20.47 o 
  -4  10  10       16.12       27.67     17.58 o 
  -3  10  10      264.92      304.53     26.32 o 
  -2  10  10        0.62       -3.04     13.72 o 
  -1  10  10      306.53      284.80     23.49 o 
   0  10  10       11.94       11.21     14.44 o 
   1  10  10      302.19      292.23     23.94 o 
   2  10  10        0.56       -7.30     14.16 o 
   3  10  10      268.42      272.27     32.00 o 
   4  10  10       13.96       23.21     16.38 o 
  -3  11  10       38.86       67.16     19.95 o 
  -2  11  10       43.25       29.85     17.42 o 
  -1  11  10      206.89      185.44     22.54 o 
   0  11  10      250.70      274.45     24.69 o 
   1  11  10      209.02      222.95     23.77 o 
   2  11  10       35.13       33.07     17.46 o 
   3  11  10       32.68       49.32     20.19 o 
  -1  12  10       39.43       36.04     18.12 o 
   0  12  10        1.70        6.94     17.33 o 
   1  12  10       34.62       50.77     18.86 o 
   1   0  11       67.86       64.17      5.87 o 
   2   0  11      540.91      528.23     15.81 o 
   3   0  11      101.37       97.81      7.78 o 
   4   0  11       21.39       21.71      8.32 o 
   5   0  11       40.89       48.20     10.07 o 
   6   0  11      187.48      192.10     15.58 o 
   7   0  11        7.93       -4.65     15.20 o 
  -7   1  11        1.72       -0.10     14.07 o 
  -6   1  11       33.45       22.74     11.11 o 
  -5   1  11      148.89      145.73     12.69 o 
  -4   1  11      249.87      243.33     14.44 o 
  -3   1  11      211.23      198.33     10.68 o 
  -2   1  11      785.47      735.36     18.10 o 
  -1   1  11      518.60      512.89     13.35 o 
   0   1  11     1936.28     1910.38     41.87 o 
   1   1  11      503.35      504.25     18.30 o 
   2   1  11      871.70      857.85     25.32 o 
   3   1  11      257.23      248.17     10.80 o 
   4   1  11      251.56      245.77     14.11 o 
   5   1  11      136.49      142.00     16.06 o 
   6   1  11       39.86       32.00     11.73 o 
   7   1  11        3.90       26.25     15.80 o 
  -7   2  11       38.16       46.69     16.89 o 
  -6   2  11       45.96       47.92     11.90 o 
  -5   2  11       51.08       52.33      9.26 o 
  -4   2  11      207.11      193.25     11.41 o 
  -3   2  11      705.33      705.88     18.06 o 
  -2   2  11      114.15      114.54      8.23 o 
  -1   2  11      859.32      813.11     23.22 o 
   0   2  11     1320.66     1230.55     28.86 o 
   1   2  11      874.22      829.38     22.44 o 
   2   2  11      129.19      145.89      8.50 o 
   3   2  11      694.00      706.85     23.60 o 
   4   2  11      205.97      203.35     17.89 o 
   5   2  11       68.03       63.58     10.93 o 
   6   2  11       45.39       49.48     12.18 o 
   7   2  11       40.00       21.34     22.25 o 
  -7   3  11        5.15       14.02     14.78 o 
  -6   3  11       20.09       16.30      9.72 o 
  -5   3  11      105.30      103.63     10.68 o 
  -4   3  11      280.86      279.40     13.29 o 
  -3   3  11      403.73      374.01     12.81 o 
  -2   3  11      391.36      385.89     16.94 o 
  -1   3  11      385.32      360.41     16.37 o 
   0   3  11     2497.08     2435.67     52.52 o 
   1   3  11      488.15      467.80     14.60 o 
   2   3  11      385.75      398.12     14.17 o 
   3   3  11      456.78      410.31     22.84 o 
   4   3  11      219.40      225.66     19.47 o 
   5   3  11       87.58       86.32     15.28 o 
   6   3  11       10.63       19.65     20.59 o 
  -7   4  11       20.60       10.28     10.79 o 
  -6   4  11      394.38      415.01     18.73 o 
  -5   4  11      215.87      228.61     13.65 o 
  -4   4  11      288.97      284.78     14.07 o 
  -3   4  11     1354.59     1321.84     32.36 o 
  -2   4  11      323.67      316.12     16.52 o 
  -1   4  11     1032.84      994.00     30.99 o 
   0   4  11     1502.56     1363.93     39.22 o 
   1   4  11     1114.48     1066.48     30.09 o 
   2   4  11      429.31      438.30     15.03 o 
   3   4  11     1263.30     1252.74     37.28 o 
   4   4  11      208.65      227.01     29.00 o 
   5   4  11      164.51      200.05     29.79 o 
   6   4  11      407.74      427.71     39.33 o 
  -6   5  11      285.88      290.27     18.45 o 
  -5   5  11      106.71      122.24     11.57 o 
  -4   5  11      183.81      179.93     14.07 o 
  -3   5  11      607.57      588.34     22.86 o 
  -2   5  11     1265.21     1232.26     71.61 o 
  -1   5  11      115.37      117.21     10.62 o 
   0   5  11     2779.10     2641.89    100.89 o 
   1   5  11      109.65      125.37     10.71 o 
   2   5  11     1544.84     1459.90     40.26 o 
   3   5  11      491.96      508.94     28.38 o 
   4   5  11      163.19      178.75     28.96 o 
   5   5  11      100.06      119.20     26.10 o 
   6   5  11      336.17      300.59     35.18 o 
  -6   6  11        1.38       -3.27     10.92 o 
  -5   6  11       51.42       68.21     10.85 o 
  -4   6  11      373.02      363.29     21.93 o 
  -3   6  11       30.80       38.26     10.16 o 
  -2   6  11     1229.77     1149.71     37.69 o 
  -1   6  11      427.16      422.73     19.79 o 
   0   6  11       12.53       23.83      9.04 o 
   1   6  11      504.30      495.16     20.18 o 
   2   6  11     1391.28     1317.82     37.78 o 
   3   6  11       14.30       17.15     11.86 o 
   4   6  11      325.35      333.28     24.30 o 
   5   6  11       53.29       57.92     23.00 o 
  -6   7  11       39.70       38.13     12.41 o 
  -5   7  11       44.17       62.77     13.35 o 
  -4   7  11      321.81      362.95     20.23 o 
  -3   7  11       20.87       14.95     10.62 o 
  -2   7  11       13.08       10.22     10.10 o 
  -1   7  11       69.53       66.42     11.00 o 
   0   7  11      736.15      740.06     27.17 o 
   1   7  11       67.98       66.36     10.48 o 
   2   7  11       17.71       29.75     10.17 o 
   3   7  11       32.61       30.07     12.94 o 
   4   7  11      286.23      298.07     23.59 o 
   5   7  11       50.23       33.05     16.94 o 
  -5   8  11        1.55       -5.46     12.05 o 
  -4   8  11      112.76      113.84     15.38 o 
  -3   8  11      275.53      278.26     18.95 o 
  -2   8  11      253.41      244.79     17.19 o 
  -1   8  11      275.92      271.28     17.39 o 
   0   8  11      126.22      163.12     14.73 o 
   1   8  11      247.45      243.39     16.62 o 
   2   8  11      246.19      248.70     37.99 o 
   3   8  11      244.87      245.21     29.66 o 
   4   8  11      128.03      123.20     18.55 o 
   5   8  11        1.57       -0.27     15.94 o 
  -5   9  11       14.74       27.57     15.98 o 
  -4   9  11       33.92       49.69     17.34 o 
  -3   9  11      216.06      244.82     19.47 o 
  -2   9  11       64.43       67.24     13.20 o 
  -1   9  11      241.63      226.29     20.99 o 
   0   9  11       98.48       96.79     17.38 o 
   1   9  11      170.34      169.57     19.34 o 
   2   9  11       69.18       83.71     17.04 o 
   3   9  11      228.01      216.25     22.13 o 
   4   9  11       34.15       50.20     16.98 o 
   5   9  11       20.58       31.75     17.76 o 
  -4  10  11       25.61       43.37     18.77 o 
  -3  10  11       38.71       63.02     19.35 o 
  -2  10  11      314.81      338.40     27.31 o 
  -1  10  11      170.08      200.24     21.21 o 
   0  10  11       31.53       33.44     16.12 o 
   1  10  11      172.78      194.98     21.65 o 
   2  10  11      317.81      328.57     25.92 o 
   3  10  11       37.10       55.18     17.09 o 
   4  10  11       23.85       22.12     17.38 o 
  -2  11  11      105.81      105.48     21.40 o 
  -1  11  11      141.76      135.46     21.37 o 
   0  11  11      251.53      229.63     24.23 o 
   1  11  11      146.96      145.45     21.72 o 
   2  11  11      111.36      117.79     20.51 o 
   0   0  12      791.81      732.19     27.91 o 
   1   0  12      244.73      244.81     10.58 o 
   2   0  12        8.90        2.69      7.00 o 
   3   0  12      287.94      303.63     15.73 o 
   4   0  12      376.24      379.85     17.87 o 
   5   0  12        2.52       -0.50      9.47 o 
   6   0  12        1.38        7.87     10.86 o 
   7   0  12        9.49       -4.35     14.89 o 
  -7   1  12       20.86       30.02     16.10 o 
  -6   1  12        0.61       -3.53     10.63 o 
  -5   1  12       42.13       49.65     11.09 o 
  -4   1  12      217.17      204.14     13.40 o 
  -3   1  12      597.55      588.04     18.10 o 
  -2   1  12      655.39      616.37     21.73 o 
  -1   1  12      704.15      672.72     18.67 o 
   0   1  12      135.25      159.86     16.44 o 
   1   1  12      711.76      689.44     23.01 o 
   2   1  12      654.15      607.99     17.92 o 
   3   1  12      576.98      589.78     21.83 o 
   4   1  12      189.32      219.56     18.31 o 
   5   1  12       53.16       53.08     14.54 o 
   6   1  12        4.82       -8.19     14.12 o 
   7   1  12       25.82       47.48     24.47 o 
  -7   2  12        1.23       -5.22     15.49 o 
  -6   2  12       23.28       28.67     11.41 o 
  -5   2  12      199.35      196.53     17.50 o 
  -4   2  12      131.06      143.58     12.74 o 
  -3   2  12      202.87      211.56     15.53 o 
  -2   2  12      617.13      591.63     28.47 o 
  -1   2  12      767.74      734.90     32.93 o 
   0   2  12      806.90      792.85     21.13 o 
   1   2  12      829.55      813.06     21.28 o 
   2   2  12      706.37      703.77     19.35 o 
   3   2  12      211.76      195.43     17.27 o 
   4   2  12      147.76      163.99     22.66 o 
   5   2  12      172.70      164.00     18.63 o 
   6   2  12       29.17       20.83     15.64 o 
   7   2  12        0.92        2.26     22.59 o 
  -7   3  12        7.01        6.92     12.84 o 
  -6   3  12       90.72      119.58     14.51 o 
  -5   3  12       36.77       35.84     11.28 o 
  -4   3  12      100.01      112.44     12.05 o 
  -3   3  12      114.69      104.36      9.42 o 
  -2   3  12     1107.99     1029.96     30.67 o 
  -1   3  12      147.62      160.79     11.79 o 
   0   3  12       39.40       43.14      6.69 o 
   1   3  12      149.73      147.37      9.28 o 
   2   3  12      966.10      924.49     25.38 o 
   3   3  12      131.21      138.91     15.93 o 
   4   3  12       83.79       85.50     15.41 o 
   5   3  12       35.54       45.99     14.80 o 
   6   3  12       71.61       62.49     24.70 o 
  -6   4  12       23.59       25.80     12.69 o 
  -5   4  12      290.42      299.89     15.78 o 
  -4   4  12      648.48      615.20     20.87 o 
  -3   4  12      205.73      200.94     15.05 o 
  -2   4  12      234.99      203.39     21.53 o 
  -1   4  12     1046.28     1002.56     31.69 o 
   0   4  12      199.87      203.23     10.66 o 
   1   4  12     1034.09     1034.98     26.71 o 
   2   4  12      216.64      208.54     11.36 o 
   3   4  12      191.28      208.83     15.62 o 
   4   4  12      788.45      792.48     51.21 o 
   5   4  12      348.47      341.62     36.09 o 
   6   4  12       35.55       35.52     24.25 o 
  -6   5  12       91.05       94.11     12.76 o 
  -5   5  12      176.43      189.54     14.07 o 
  -4   5  12     1070.48      994.42     36.99 o 
  -3   5  12      354.12      371.03     18.54 o 
  -2   5  12     1025.66      960.67     32.04 o 
  -1   5  12     1063.22      998.70     29.87 o 
   0   5  12      534.83      527.61     31.12 o 
   1   5  12      802.64      775.96     28.55 o 
   2   5  12     1063.54     1021.92     43.36 o 
   3   5  12      315.15      319.81     22.21 o 
   4   5  12      930.94      913.50     40.07 o 
   5   5  12      145.37      157.63     28.36 o 
   6   5  12       82.85      118.79     29.15 o 
  -6   6  12      110.27      107.63     13.30 o 
  -5   6  12       83.11       90.29     22.38 o 
  -4   6  12      165.46      174.61     14.86 o 
  -3   6  12       21.70       25.51     10.22 o 
  -2   6  12      751.82      741.32     27.96 o 
  -1   6  12       66.03       69.89     10.69 o 
   0   6  12     2483.37     2483.72     66.35 o 
   1   6  12       44.21       49.57     11.28 o 
   2   6  12      826.03      838.53     28.30 o 
   3   6  12       40.95       35.02     14.14 o 
   4   6  12      229.27      222.86     20.07 o 
   5   6  12      116.42      124.37     27.11 o 
   6   6  12      118.99      137.75     30.28 o 
  -5   7  12       11.61       22.84     12.53 o 
  -4   7  12       27.26       21.10     14.73 o 
  -3   7  12       73.99       66.05     12.53 o 
  -2   7  12      260.24      292.60     17.65 o 
  -1   7  12      219.02      209.14     15.37 o 
   0   7  12       41.49       37.09     10.51 o 
   1   7  12      237.24      256.55     20.24 o 
   2   7  12      275.18      299.77     18.10 o 
   3   7  12       94.73      102.09     22.81 o 
   4   7  12       15.87       12.76     15.36 o 
   5   7  12        7.50       18.44     16.69 o 
  -5   8  12       63.46       82.84     14.74 o 
  -4   8  12       17.22       36.26     16.26 o 
  -3   8  12       62.98       81.94     14.08 o 
  -2   8  12      132.58      135.39     16.44 o 
  -1   8  12      437.16      457.99     22.79 o 
   0   8  12      101.73      124.81     13.87 o 
   1   8  12      444.72      470.79     22.36 o 
   2   8  12      115.23      116.02     17.68 o 
   3   8  12       51.55       53.22     15.48 o 
   4   8  12       19.07       20.38     15.28 o 
   5   8  12       60.85       62.84     19.13 o 
  -4   9  12       81.80       73.71     19.95 o 
  -3   9  12       27.53       36.02     13.71 o 
  -2   9  12      210.57      202.09     17.85 o 
  -1   9  12       55.87       54.43     13.42 o 
   0   9  12      373.46      354.65     25.97 o 
   1   9  12       49.42       62.78     15.89 o 
   2   9  12      221.28      224.72     23.44 o 
   3   9  12       22.49       40.47     25.85 o 
   4   9  12       83.15       79.66     28.40 o 
  -3  10  12       14.08       19.45     17.26 o 
  -2  10  12       37.05       44.65     18.32 o 
  -1  10  12       15.22       10.09     14.97 o 
   0  10  12      416.89      442.94     29.21 o 
   1  10  12       14.16       15.36     16.09 o 
   2  10  12       35.20       30.27     17.30 o 
   3  10  12        6.78        9.16     17.42 o 
  -2  11  12      119.65      144.69     23.55 o 
  -1  11  12      137.23      160.80     22.30 o 
   0  11  12        2.98       -7.14     17.20 o 
   1  11  12      118.74      158.35     23.01 o 
   2  11  12      123.88      119.40     21.97 o 
   1   0  13      470.55      428.55     14.60 o 
   2   0  13       22.94       23.97      8.75 o 
   3   0  13      294.79      289.46     29.56 o 
   4   0  13        0.05        6.50     12.43 o 
   5   0  13       93.52      136.36     18.53 o 
   6   0  13        5.25       -3.16     15.48 o 
  -6   1  13       59.56       64.36     13.42 o 
  -5   1  13        0.54        5.93     13.88 o 
  -4   1  13       61.83       66.30     13.97 o 
  -3   1  13      388.19      368.64     18.25 o 
  -2   1  13      750.20      772.62     33.57 o 
  -1   1  13      289.45      280.16     11.99 o 
   0   1  13       67.13       79.55      7.64 o 
   1   1  13      292.47      264.50     14.52 o 
   2   1  13      811.97      821.77     26.63 o 
   3   1  13      386.18      424.38     24.51 o 
   4   1  13       49.51       59.31     13.93 o 
   5   1  13        1.14       -0.39     13.53 o 
   6   1  13       66.35       63.48     17.40 o 
  -6   2  13       28.29       32.97     12.68 o 
  -5   2  13       33.60       40.79     11.55 o 
  -4   2  13      427.82      432.90     20.09 o 
  -3   2  13       15.23       15.58      9.00 o 
  -2   2  13      155.46      156.61     14.35 o 
  -1   2  13      334.48      328.01     16.68 o 
   0   2  13     1817.41     1755.57     46.71 o 
   1   2  13      353.72      361.76     16.82 o 
   2   2  13      153.03      158.50     12.38 o 
   3   2  13        9.04        6.07     11.41 o 
   4   2  13      433.75      451.00     26.30 o 
   5   2  13       29.98       31.68     16.67 o 
   6   2  13       21.27       19.17     15.57 o 
  -6   3  13       65.57       75.11     14.34 o 
  -5   3  13       42.85       49.00     12.14 o 
  -4   3  13       32.31       26.63     10.07 o 
  -3   3  13      272.29      278.59     16.33 o 
  -2   3  13       76.32       72.69     10.64 o 
  -1   3  13      704.63      675.67     53.47 o 
   0   3  13       18.96       18.72      8.00 o 
   1   3  13      716.34      703.72     20.36 o 
   2   3  13      119.12      127.31      9.63 o 
   3   3  13      286.43      303.50     16.20 o 
   4   3  13       27.69       22.60     13.79 o 
   5   3  13       39.35       62.10     16.20 o 
   6   3  13       62.34       56.00     24.59 o 
  -6   4  13       77.45       56.33     13.97 o 
  -5   4  13       92.09      106.71     14.00 o 
  -4   4  13       93.49       86.10     15.45 o 
  -3   4  13       82.53       92.69     14.39 o 
  -2   4  13      197.51      202.86     13.97 o 
  -1   4  13     1210.02     1164.13     35.06 o 
   0   4  13       41.53       35.62      8.56 o 
   1   4  13     1162.12     1138.84     29.47 o 
   2   4  13      175.71      166.59     10.91 o 
   3   4  13      121.76      122.83     12.24 o 
   4   4  13      134.26      167.66     29.94 o 
   5   4  13      121.11      145.52     28.43 o 
   6   4  13       84.15      105.55     29.19 o 
  -6   5  13       45.33       61.25     14.89 o 
  -5   5  13       81.83       98.03     17.32 o 
  -4   5  13      269.22      278.54     17.83 o 
  -3   5  13      531.55      492.47     22.19 o 
  -2   5  13     1756.82     1705.76     47.42 o 
  -1   5  13       66.07       67.65     10.43 o 
   0   5  13      120.59      107.87     11.15 o 
   1   5  13       67.29       78.39     14.63 o 
   2   5  13     1543.09     1551.65     46.49 o 
   3   5  13      535.08      514.32     27.39 o 
   4   5  13      295.74      294.74     22.69 o 
   5   5  13       79.71       71.12     25.34 o 
   6   5  13       24.60       22.70     25.23 o 
  -5   6  13       76.45       98.38     15.09 o 
  -4   6  13      315.40      311.79     21.07 o 
  -3   6  13       93.50       90.64     12.99 o 
  -2   6  13       43.33       47.51     10.95 o 
  -1   6  13      124.62      135.29     13.16 o 
   0   6  13      469.44      455.09     20.72 o 
   1   6  13      169.55      183.28     14.28 o 
   2   6  13       50.69       67.11     11.16 o 
   3   6  13       88.36       93.30     15.78 o 
   4   6  13      320.68      347.96     26.02 o 
   5   6  13       53.55       75.04     17.21 o 
  -5   7  13       34.68       52.94     13.72 o 
  -4   7  13       17.64       22.39     11.69 o 
  -3   7  13       85.43      118.89     14.62 o 
  -2   7  13       59.78       42.65     11.92 o 
  -1   7  13      189.22      188.05     15.27 o 
   0   7  13        0.89        2.24      9.90 o 
   1   7  13      213.39      219.07     15.73 o 
   2   7  13       52.65       59.83     11.82 o 
   3   7  13       97.57      135.55     18.12 o 
   4   7  13       14.30       -9.50     14.68 o 
   5   7  13       31.41       47.03     18.11 o 
  -4   8  13      153.14      162.26     34.52 o 
  -3   8  13        7.43        1.61     11.78 o 
  -2   8  13       64.49       66.55     13.27 o 
  -1   8  13       44.79       56.60     12.98 o 
   0   8  13      574.68      597.01     25.70 o 
   1   8  13       52.28       54.57     12.45 o 
   2   8  13       49.96       39.41     14.44 o 
   3   8  13       10.11       16.22     15.19 o 
   4   8  13      163.02      171.22     21.15 o 
  -3   9  13       99.60      119.58     17.37 o 
  -2   9  13      352.10      353.89     24.68 o 
  -1   9  13       73.07       69.36     14.32 o 
   0   9  13      102.81       96.64     14.80 o 
   1   9  13       81.14       76.62     16.76 o 
   2   9  13      365.66      343.22     30.00 o 
   3   9  13      104.17      115.41     19.74 o 
  -2  10  13        0.08        6.81     16.17 o 
  -1  10  13      226.02      261.02     25.23 o 
   0  10  13        1.54        7.16     16.82 o 
   1  10  13      213.96      232.65     24.03 o 
   2  10  13        0.04       -7.16     15.06 o 
   0   0  14      742.80      737.13     29.41 o 
   1   0  14        3.85        5.10      6.27 o 
   2   0  14        0.36       -9.77      8.03 o 
   3   0  14       81.08       81.39     14.81 o 
   4   0  14      435.07      429.62     28.00 o 
   5   0  14       97.60      122.75     18.89 o 
   6   0  14       10.56       15.00     17.16 o 
  -6   1  14       17.11       28.12     17.71 o 
  -5   1  14       60.93       76.99     16.88 o 
  -4   1  14      179.51      170.67     18.51 o 
  -3   1  14      188.95      213.66     18.55 o 
  -2   1  14      733.70      735.11     33.73 o 
  -1   1  14      506.78      520.71     20.34 o 
   0   1  14      174.75      160.78      9.98 o 
   1   1  14      420.34      406.02     19.42 o 
   2   1  14      729.94      704.69     28.75 o 
   3   1  14      170.31      223.54     19.14 o 
   4   1  14      202.46      222.10     20.35 o 
   5   1  14       60.28       52.80     16.53 o 
   6   1  14       20.81       10.74     16.08 o 
  -6   2  14       23.60       18.89     17.15 o 
  -5   2  14       71.10       96.59     17.06 o 
  -4   2  14        9.37       13.14     13.12 o 
  -3   2  14      127.33      128.46     18.22 o 
  -2   2  14       94.61       95.45     11.62 o 
  -1   2  14      426.91      411.58     18.72 o 
   0   2  14      169.19      206.88     13.42 o 
   1   2  14      380.53      414.70     22.66 o 
   2   2  14      100.73       94.47     11.25 o 
   3   2  14      153.20      162.78     18.01 o 
   4   2  14        5.26        6.28     13.42 o 
   5   2  14       77.65       66.20     16.72 o 
   6   2  14       21.39       20.54     23.40 o 
  -6   3  14       20.31       37.33     13.62 o 
  -5   3  14       58.73       64.91     13.30 o 
  -4   3  14       15.47        7.26     13.83 o 
  -3   3  14       60.93       62.38     11.35 o 
  -2   3  14      591.80      597.43     28.93 o 
  -1   3  14      355.10      349.30     23.99 o 
   0   3  14       25.93       23.79     12.40 o 
   1   3  14      388.86      365.19     17.73 o 
   2   3  14      532.93      547.22     22.51 o 
   3   3  14       51.80       45.25     13.77 o 
   4   3  14       11.94       19.97     14.41 o 
   5   3  14       57.68       73.42     17.26 o 
   6   3  14       26.99       31.49     26.51 o 
  -6   4  14       29.82       30.05     13.89 o 
  -5   4  14       36.32       40.44     13.19 o 
  -4   4  14      100.43       98.14     17.22 o 
  -3   4  14      135.15      142.20     13.67 o 
  -2   4  14       64.07       47.46     14.13 o 
  -1   4  14      289.16      298.93     22.47 o 
   0   4  14      982.07      942.88     40.42 o 
   1   4  14      325.26      333.92     17.76 o 
   2   4  14       52.30       46.25      8.67 o 
   3   4  14      119.97      127.25     13.08 o 
   4   4  14       93.89      103.43     13.25 o 
   5   4  14       23.57        5.05     23.30 o 
   6   4  14       36.63       19.12     25.27 o 
  -5   5  14       57.79       55.71     17.68 o 
  -4   5  14       96.07       94.20     17.42 o 
  -3   5  14      209.29      236.05     16.07 o 
  -2   5  14       20.12       17.29     13.74 o 
  -1   5  14      243.89      217.07     20.32 o 
   0   5  14      175.87      169.47     13.55 o 
   1   5  14      339.42      311.22     16.83 o 
   2   5  14       20.15       19.06      9.87 o 
   3   5  14      255.56      290.77     22.19 o 
   4   5  14       91.21      104.50     39.37 o 
   5   5  14       62.95       53.01     16.78 o 
  -5   6  14       53.28       46.56     17.20 o 
  -4   6  14      155.46      153.78     18.78 o 
  -3   6  14       42.16       55.28     16.17 o 
  -2   6  14       71.41       86.30     12.83 o 
  -1   6  14       63.72       56.57     11.22 o 
   0   6  14      440.84      449.41     21.49 o 
   1   6  14       70.08       72.46     11.51 o 
   2   6  14       67.92       77.74     13.92 o 
   3   6  14       30.16       25.34     14.38 o 
   4   6  14      138.71      152.10     19.27 o 
   5   6  14       39.32       42.92     17.34 o 
  -4   7  14       25.34       35.37     15.42 o 
  -3   7  14        7.70        9.41     12.14 o 
  -2   7  14      446.20      428.40     22.47 o 
  -1   7  14       19.19       13.68     10.65 o 
   0   7  14       47.41       51.64     12.04 o 
   1   7  14       39.25       31.43     11.05 o 
   2   7  14      409.85      399.06     26.68 o 
   3   7  14       13.23       11.94     14.84 o 
   4   7  14       28.23       36.29     20.59 o 
  -4   8  14       51.87       59.00     18.53 o 
  -3   8  14       31.01       23.53     13.26 o 
  -2   8  14      156.26      158.28     16.42 o 
  -1   8  14      269.79      280.13     19.11 o 
   0   8  14      191.82      182.29     16.57 o 
   1   8  14      281.57      301.57     27.32 o 
   2   8  14      159.30      204.58     20.68 o 
   3   8  14       30.08       20.98     16.05 o 
   4   8  14       56.76       73.34     18.35 o 
  -3   9  14       62.64       65.29     15.76 o 
  -2   9  14       19.25       35.62     14.33 o 
  -1   9  14      117.37      135.56     16.37 o 
   0   9  14        0.61      -12.97     11.93 o 
   1   9  14      115.17      123.38     19.48 o 
   2   9  14       25.66       33.01     16.56 o 
   3   9  14       49.95       74.01     19.31 o 
  -1  10  14       86.18      115.14     23.40 o 
   0  10  14      215.38      226.69     24.79 o 
   1  10  14       89.46      110.94     21.76 o 
   1   0  15     1114.48     1130.70     34.57 o 
   2   0  15      540.22      534.08     22.74 o 
   3   0  15        0.81        9.64     13.01 o 
   4   0  15       20.60       39.79     15.37 o 
   5   0  15      175.26      195.06     22.77 o 
   6   0  15       37.70       47.26     18.93 o 
  -6   1  15       26.92       31.17     17.79 o 
  -5   1  15      159.46      172.84     20.94 o 
  -4   1  15       89.63      105.18     17.31 o 
  -3   1  15       61.62       52.43     14.43 o 
  -2   1  15       97.85      118.34     12.51 o 
  -1   1  15      142.88      160.72     13.46 o 
   0   1  15      326.79      315.35     13.77 o 
   1   1  15      179.77      175.48     11.07 o 
   2   1  15       74.55       80.93     11.52 o 
   3   1  15       32.65       24.17     13.42 o 
   4   1  15      113.28      137.17     27.09 o 
   5   1  15      120.78      109.92     24.53 o 
   6   1  15       24.61       25.09     17.76 o 
  -5   2  15        6.46       22.30     20.29 o 
  -4   2  15       89.28       97.13     17.22 o 
  -3   2  15      275.18      316.27     24.53 o 
  -2   2  15      138.41      131.97     13.14 o 
  -1   2  15      170.93      163.23     16.14 o 
   0   2  15      732.27      733.06     34.69 o 
   1   2  15      226.87      215.32     14.24 o 
   2   2  15      143.89      150.65     13.62 o 
   3   2  15      289.36      279.50     30.88 o 
   4   2  15      101.52       91.36     17.67 o 
   5   2  15        8.73       -5.30     16.27 o 
  -5   3  15        1.34       -7.76     15.45 o 
  -4   3  15       66.65       73.12     16.15 o 
  -3   3  15       69.24      100.88     23.81 o 
  -2   3  15       77.22       81.82     11.90 o 
  -1   3  15       37.42       43.44     14.21 o 
   0   3  15      799.88      778.01     36.57 o 
   1   3  15       51.87       59.42     10.64 o 
   2   3  15       62.64       71.40     11.58 o 
   3   3  15       70.46       87.82     19.93 o 
   4   3  15       64.68      102.87     21.23 o 
   5   3  15        0.05        0.97     15.10 o 
  -5   4  15       14.65        7.88     16.00 o 
  -4   4  15       13.98       22.52     15.13 o 
  -3   4  15       90.31      110.69     13.60 o 
  -2   4  15      291.77      317.34     18.24 o 
  -1   4  15       66.40       75.13     16.46 o 
   0   4  15       13.96       16.75     13.26 o 
   1   4  15       42.25       44.04     14.72 o 
   2   4  15      291.23      291.74     21.04 o 
   3   4  15       94.15      104.42     17.41 o 
   4   4  15       14.77       -2.30     14.06 o 
   5   4  15       10.56       -7.24     22.63 o 
  -5   5  15       63.96       73.30     18.29 o 
  -4   5  15       11.33        3.11     14.41 o 
  -3   5  15       94.92       93.73     13.36 o 
  -2   5  15      144.98      162.40     19.37 o 
  -1   5  15      118.21      119.29     18.07 o 
   0   5  15       31.32       27.61     14.17 o 
   1   5  15      157.14      160.32     19.13 o 
   2   5  15      147.26      172.82     19.40 o 
   3   5  15       74.64       89.11     26.10 o 
   4   5  15        7.49       -3.49     13.92 o 
   5   5  15       63.00       77.45     19.76 o 
  -4   6  15       37.51       44.60     15.98 o 
  -3   6  15      141.74      159.79     20.72 o 
  -2   6  15      248.81      234.63     22.63 o 
  -1   6  15       18.65       19.27     14.64 o 
   0   6  15      234.79      225.17     22.14 o 
   1   6  15       17.89       26.00     15.71 o 
   2   6  15      260.34      251.96     21.21 o 
   3   6  15      147.62      145.44     19.12 o 
   4   6  15       44.79       46.43     22.15 o 
  -4   7  15       53.28       54.59     19.82 o 
  -3   7  15      193.48      186.65     22.40 o 
  -2   7  15       24.73       30.48     16.89 o 
  -1   7  15      168.70      157.82     21.25 o 
   0   7  15      363.97      379.36     21.28 o 
   1   7  15      168.20      175.91     15.94 o 
   2   7  15       22.72       19.30     14.98 o 
   3   7  15      207.04      232.92     23.15 o 
   4   7  15       51.75       43.26     18.37 o 
  -3   8  15       90.79      117.09     21.19 o 
  -2   8  15        2.20       10.63     12.84 o 
  -1   8  15      148.74      154.93     16.45 o 
   0   8  15       50.68       56.60     15.53 o 
   1   8  15      123.15      123.10     17.82 o 
   2   8  15        3.29       -8.49     14.94 o 
   3   8  15       87.58      122.01     20.30 o 
  -1   9  15       48.82       75.00     15.27 o 
   0   9  15      109.53      130.92     16.79 o 
   1   9  15       57.70       64.05     14.23 o 
   0   0  16        3.14        5.50     10.78 o 
   1   0  16      395.15      415.93     20.73 o 
   2   0  16        0.19        2.09      9.97 o 
   3   0  16      873.31      908.93     39.14 o 
   4   0  16        3.30       19.73     14.97 o 
   5   0  16        7.35       -0.93     16.49 o 
  -5   1  16       45.91       37.46     17.90 o 
  -4   1  16       63.59       65.15     19.31 o 
  -3   1  16      103.66       96.22     17.41 o 
  -2   1  16       15.14       18.93     10.82 o 
  -1   1  16       31.23       44.73     11.41 o 
   0   1  16      444.32      453.65     20.47 o 
   1   1  16       56.71       71.60     16.86 o 
   2   1  16       12.19       15.29     10.24 o 
   3   1  16       95.44       71.85     16.00 o 
   4   1  16       56.48       75.92     17.61 o 
   5   1  16       36.25       48.12     17.32 o 
  -5   2  16        1.09       -3.87     16.04 o 
  -4   2  16       13.89       20.14     15.67 o 
  -3   2  16       31.76       47.50     19.76 o 
  -2   2  16      477.72      494.96     23.19 o 
  -1   2  16       57.26       72.77     11.75 o 
   0   2  16      202.23      195.78     14.71 o 
   1   2  16       42.22       43.74     10.95 o 
   2   2  16      526.37      547.48     23.36 o 
   3   2  16       24.52       43.22     15.23 o 
   4   2  16       13.51       43.88     15.99 o 
   5   2  16        0.46       -2.52     16.33 o 
  -5   3  16       62.58       63.12     23.63 o 
  -4   3  16       22.57       12.71     15.18 o 
  -3   3  16       91.13       92.14     16.58 o 
  -2   3  16        5.98        4.87     10.59 o 
  -1   3  16      219.84      234.22     15.84 o 
   0   3  16      228.38      225.39     20.71 o 
   1   3  16      186.65      197.91     20.38 o 
   2   3  16        4.69      -10.16     10.06 o 
   3   3  16      111.92      130.09     18.46 o 
   4   3  16       18.96       24.38     15.79 o 
   5   3  16       88.78       97.43     19.84 o 
  -4   4  16       16.82        7.78     15.57 o 
  -3   4  16      135.04      181.79     19.75 o 
  -2   4  16       53.46       61.81     13.22 o 
  -1   4  16      214.80      194.51     20.41 o 
   0   4  16        0.77      -10.08     13.54 o 
   1   4  16      151.47      147.46     19.35 o 
   2   4  16       76.11       86.67     25.36 o 
   3   4  16      112.73      141.54     19.90 o 
   4   4  16       10.43       22.49     15.82 o 
  -4   5  16      140.60      172.77     21.69 o 
  -3   5  16        6.93       17.40     14.94 o 
  -2   5  16       42.97       51.52     16.17 o 
  -1   5  16       74.76       54.38     17.16 o 
   0   5  16      720.84      720.67     37.00 o 
   1   5  16       81.64       80.10     16.81 o 
   2   5  16       51.40       46.99     25.04 o 
   3   5  16        7.09       -5.35     21.23 o 
   4   5  16      134.94      189.34     34.88 o 
  -3   6  16      159.46      165.81     16.77 o 
  -2   6  16      102.26       99.61     19.57 o 
  -1   6  16      152.99      164.32     35.62 o 
   0   6  16        1.51        1.09     14.76 o 
   1   6  16      117.84      132.27     19.63 o 
   2   6  16      118.74      134.51     30.39 o 
   3   6  16      153.10      200.16     35.79 o 
  -3   7  16       42.06       46.44     18.92 o 
  -2   7  16       36.22       41.15     18.24 o 
  -1   7  16      140.18      146.70     23.63 o 
   0   7  16        2.45        2.94     16.57 o 
   1   7  16      122.27      136.84     21.12 o 
   2   7  16       31.02       39.33     25.76 o 
   3   7  16       36.77       17.12     26.62 o 
  -1   8  16       17.14       26.29     18.24 o 
   0   8  16       68.89       56.26     19.34 o 
   1   8  16       11.47        6.76     16.42 o 
   1   0  17       45.19       33.45     10.96 o 
   2   0  17      292.94      330.50     20.55 o 
   3   0  17       11.95       24.53     16.44 o 
   4   0  17        4.78        0.92     15.44 o 
  -4   1  17       84.36      100.88     19.18 o 
  -3   1  17       77.21       78.53     17.42 o 
  -2   1  17       20.53       14.18     11.10 o 
  -1   1  17      311.04      326.90     19.36 o 
   0   1  17      284.62      313.92     18.37 o 
   1   1  17      296.35      325.84     19.46 o 
   2   1  17       28.72       25.44     11.71 o 
   3   1  17       64.98       49.11     16.82 o 
   4   1  17       71.91       84.57     32.56 o 
  -4   2  17        3.64      -17.34     15.13 o 
  -3   2  17       63.00      100.21     18.61 o 
  -2   2  17        0.88        9.65     10.97 o 
  -1   2  17      186.51      210.16     16.52 o 
   0   2  17       24.19       17.16     10.17 o 
   1   2  17      205.91      179.92     20.69 o 
   2   2  17        3.36        4.51     10.92 o 
   3   2  17       60.49      101.12     18.49 o 
   4   2  17        6.82       -4.82     16.18 o 
  -4   3  17       92.69      111.81     20.36 o 
  -3   3  17       22.15        0.00     15.17 o 
  -2   3  17       17.90        2.87     11.28 o 
  -1   3  17       69.72       69.69     13.57 o 
   0   3  17       90.21      118.01     18.33 o 
   1   3  17       63.79       76.79     17.08 o 
   2   3  17       23.56       31.57     15.88 o 
   3   3  17       25.77       38.25     15.70 o 
   4   3  17       78.37       77.64     19.39 o 
  -4   4  17       23.28       33.15     17.61 o 
  -3   4  17       72.17       54.25     16.85 o 
  -2   4  17      173.34      213.48     17.21 o 
  -1   4  17      100.72       80.98     17.64 o 
   0   4  17       15.71       20.20     15.80 o 
   1   4  17       96.14      105.22     18.72 o 
   2   4  17      179.01      170.86     33.00 o 
   3   4  17       64.13       65.17     18.08 o 
   4   4  17       28.06       41.23     17.55 o 
  -3   5  17       48.70       33.74     16.04 o 
  -2   5  17       65.87       77.67     14.42 o 
  -1   5  17      250.55      269.07     25.09 o 
   0   5  17        8.72       11.68     16.50 o 
   1   5  17      241.59      285.27     25.13 o 
   2   5  17       77.90       62.30     28.28 o 
   3   5  17       68.00       60.34     27.57 o 
  -2   6  17      145.57      142.21     28.64 o 
  -1   6  17       72.03       82.61     20.18 o 
   0   6  17       21.47       -2.52     16.10 o 
   1   6  17       91.42      126.67     21.15 o 
   2   6  17      166.51      179.84     35.52 o 
  -1   7  17        6.46        6.36     17.01 o 
   0   7  17      310.21      343.35     56.94 o 
   1   7  17        2.44        0.46     16.52 o 
   0   0  18       86.59       78.59     26.21 o 
   1   0  18       79.30      104.89     14.61 o 
   2   0  18        1.86       -2.20     11.64 o 
   3   0  18       16.56       14.31     19.29 o 
  -3   1  18       81.81       89.34     18.64 o 
  -2   1  18       86.14       84.38     14.35 o 
  -1   1  18      151.03      159.20     15.54 o 
   0   1  18      103.68      135.33     20.27 o 
   1   1  18      146.14      138.92     19.58 o 
   2   1  18       86.33      114.09     18.84 o 
   3   1  18       86.92       98.40     19.03 o 
  -3   2  18       20.58       26.98     17.86 o 
  -2   2  18      201.55      230.05     19.92 o 
  -1   2  18      176.20      186.59     16.36 o 
   0   2  18        0.63        8.70     11.48 o 
   1   2  18      156.07      163.61     21.33 o 
   2   2  18      193.50      200.84     21.40 o 
   3   2  18       21.10       21.52     16.60 o 
  -3   3  18       11.09        2.81     15.40 o 
  -2   3  18       64.56       71.73     13.58 o 
  -1   3  18       23.38       56.80     13.22 o 
   0   3  18        1.01       -8.85     11.29 o 
   1   3  18       26.19       31.46     17.07 o 
   2   3  18       43.89       75.27     29.41 o 
   3   3  18       18.64       14.57     15.76 o 
  -3   4  18       17.38       24.92     17.24 o 
  -2   4  18       13.49       14.55     13.14 o 
  -1   4  18       89.74      108.29     14.80 o 
   0   4  18       23.28       37.35     17.29 o 
   1   4  18      118.94      116.83     20.27 o 
   2   4  18       11.79       22.89     27.11 o 
   3   4  18       10.86       -4.59     16.48 o 
  -2   5  18        5.33       -3.80     12.47 o 
  -1   5  18       69.70       76.35     19.40 o 
   0   5  18      138.40      161.70     22.74 o 
   1   5  18       77.15       89.33     19.17 o 
   2   5  18        7.66       -9.92     24.59 o 
  -1   6  18       19.80       24.43     18.35 o 
   0   6  18      116.64      142.06     23.50 o 
   1   6  18       34.13       31.57     18.60 o 
   1   0  19      114.58      159.04     21.56 o 
   2   0  19       31.83       40.10     17.11 o 
  -2   1  19      114.35      131.57     19.88 o 
  -1   1  19       65.80       81.49     14.30 o 
   0   1  19       24.96       23.81     17.78 o 
   1   1  19       83.61       88.61     19.06 o 
   2   1  19      108.85      120.84     19.76 o 
  -2   2  19       12.62       20.42     13.06 o 
  -1   2  19        0.11       -4.81     12.13 o 
   0   2  19      256.63      271.29     25.71 o 
   1   2  19        1.77       -6.40     16.24 o 
   2   2  19       12.44       18.10     26.70 o 
  -2   3  19       29.39       52.05     25.15 o 
  -1   3  19       38.64       47.43     13.50 o 
   0   3  19       61.63       76.76     18.84 o 
   1   3  19       32.29       40.72     17.74 o 
   2   3  19       27.08       37.79     28.51 o 
  -1   4  19       15.32       12.19     13.15 o 
   0   4  19      103.63      103.20     15.20 o 
   1   4  19        7.40        4.05     16.51 o 
                                                 
